# Supplementary material for: Integrated genomic and transcriptomic analysis revealed mutation patterns of de-differentiated liposarcoma and leiomyosarcoma
Source: BMC Cancer. 2020 Oct 28;20:1035. doi: 10.1186/s12885-020-07456-2 (PMC7592539; doi:10.1186/s12885-020-07456-2)
Supplement: Supplementary file 2 — Additional file 2: Supplementary Table S2. SNV list [file 12885_2020_7456_MOESM2_ESM.xlsx]

## Sheet: SNV_LMS.vs.DDLPS_forest_SampleS
rank	Hugo_Symbol	mutations detected in LMS	mutations detected in DDLPS	pval	odd _ratio	CI up limit	CI low limit	adjPval
1	TP53	11	0	0.00163606	Inf	Inf	2.39039	1
2	HERC2	0	5	0.00393294	0	0.513493	0	1
3	C12orf55	0	3	0.0443548	0	1.33812	0	1
4	DNAJC16	0	3	0.0443548	0	1.33812	0	1
5	PTPRQ	0	3	0.0443548	0	1.33812	0	1
6	TIAM1	0	3	0.0443548	0	1.33812	0	1
7	FLG	9	1	0.0496289	8.46448	428.507	0.899053	1
8	AHNAK	5	0	0.130085	Inf	Inf	0.592477	1
9	ATRX	5	0	0.130085	Inf	Inf	0.592477	1
10	CSPG4	5	0	0.130085	Inf	Inf	0.592477	1
11	MKI67	5	0	0.130085	Inf	Inf	0.592477	1
12	PCMTD1	5	0	0.130085	Inf	Inf	0.592477	1
13	POTEJ	5	0	0.130085	Inf	Inf	0.592477	1
14	AKAP8L	0	2	0.133065	0	3.10263	0	1
15	ARID1A	0	2	0.133065	0	3.10263	0	1
16	AVIL	0	2	0.133065	0	3.10263	0	1
17	CKB	0	2	0.133065	0	3.10263	0	1
18	CSRNP3	0	2	0.133065	0	3.10263	0	1
19	CYP27B1	0	2	0.133065	0	3.10263	0	1
20	DNAH17	0	2	0.133065	0	3.10263	0	1
21	FLT4	0	2	0.133065	0	3.10263	0	1
22	FRS2	0	2	0.133065	0	3.10263	0	1
23	GJA9	0	2	0.133065	0	3.10263	0	1
24	GNAO1	0	2	0.133065	0	3.10263	0	1
25	GOLGA3	0	2	0.133065	0	3.10263	0	1
26	GRB7	0	2	0.133065	0	3.10263	0	1
27	IVL	0	2	0.133065	0	3.10263	0	1
28	KDM6B	0	2	0.133065	0	3.10263	0	1
29	KIAA1875	0	2	0.133065	0	3.10263	0	1
30	LRBA	0	2	0.133065	0	3.10263	0	1
31	LRRIQ1	0	2	0.133065	0	3.10263	0	1
32	MUC20	0	2	0.133065	0	3.10263	0	1
33	MYO15A	0	2	0.133065	0	3.10263	0	1
34	NOS1	0	2	0.133065	0	3.10263	0	1
35	OR51I2	0	2	0.133065	0	3.10263	0	1
36	PHF2	0	2	0.133065	0	3.10263	0	1
37	PLK1	0	2	0.133065	0	3.10263	0	1
38	PRKDC	0	2	0.133065	0	3.10263	0	1
39	RAET1L	0	2	0.133065	0	3.10263	0	1
40	SIRPB1	0	2	0.133065	0	3.10263	0	1
41	SLC2A3	0	2	0.133065	0	3.10263	0	1
42	SMG6	0	2	0.133065	0	3.10263	0	1
43	TCEB3C	0	2	0.133065	0	3.10263	0	1
44	TCP10L2	0	2	0.133065	0	3.10263	0	1
45	TIGD1	0	2	0.133065	0	3.10263	0	1
46	TMEM8A	0	2	0.133065	0	3.10263	0	1
47	ZNF554	0	2	0.133065	0	3.10263	0	1
48	ZNF710	0	2	0.133065	0	3.10263	0	1
49	MYLK	1	3	0.136123	0.167974	2.42273	0.00286788	1
50	TPTE2	1	3	0.136123	0.167974	2.42273	0.00286788	1
51	SIX2	2	4	0.165058	0.2341	2.01855	0.017713	1
52	BCLAF1	4	0	0.270857	Inf	Inf	0.410331	1
53	FRG2B	4	0	0.270857	Inf	Inf	0.410331	1
54	GOLGA6L2	4	0	0.270857	Inf	Inf	0.410331	1
55	GPR56	4	0	0.270857	Inf	Inf	0.410331	1
56	GPR98	4	0	0.270857	Inf	Inf	0.410331	1
57	PIDD	4	0	0.270857	Inf	Inf	0.410331	1
58	PPIAL4G	4	0	0.270857	Inf	Inf	0.410331	1
59	RBMXL1	4	0	0.270857	Inf	Inf	0.410331	1
60	ACSBG2	3	0	0.274194	Inf	Inf	0.249624	1
61	ALPP	3	0	0.274194	Inf	Inf	0.249624	1
62	ANKRD36	3	0	0.274194	Inf	Inf	0.249624	1
63	AP001024.2	3	0	0.274194	Inf	Inf	0.249624	1
64	ASTN1	3	0	0.274194	Inf	Inf	0.249624	1
65	CACNA1A	3	0	0.274194	Inf	Inf	0.249624	1
66	CDK11B	3	0	0.274194	Inf	Inf	0.249624	1
67	CLCNKA	3	0	0.274194	Inf	Inf	0.249624	1
68	CYP4F2	3	0	0.274194	Inf	Inf	0.249624	1
69	EP400	3	0	0.274194	Inf	Inf	0.249624	1
70	FAM155B	3	0	0.274194	Inf	Inf	0.249624	1
71	FBXW10	3	0	0.274194	Inf	Inf	0.249624	1
72	ICT1	3	0	0.274194	Inf	Inf	0.249624	1
73	KRT23	3	0	0.274194	Inf	Inf	0.249624	1
74	LGI2	3	0	0.274194	Inf	Inf	0.249624	1
75	MARCKS	3	0	0.274194	Inf	Inf	0.249624	1
76	ODF1	3	0	0.274194	Inf	Inf	0.249624	1
77	OR51A2	3	0	0.274194	Inf	Inf	0.249624	1
78	PRAMEF1	3	0	0.274194	Inf	Inf	0.249624	1
79	SLC24A1	3	0	0.274194	Inf	Inf	0.249624	1
80	TERF2IP	3	0	0.274194	Inf	Inf	0.249624	1
81	TMCC1	3	0	0.274194	Inf	Inf	0.249624	1
82	TNS1	3	0	0.274194	Inf	Inf	0.249624	1
83	TUBA3D	3	0	0.274194	Inf	Inf	0.249624	1
84	WNT10B	3	0	0.274194	Inf	Inf	0.249624	1
85	XIRP2	3	0	0.274194	Inf	Inf	0.249624	1
86	ZNF492	3	0	0.274194	Inf	Inf	0.249624	1
87	ZNF544	3	0	0.274194	Inf	Inf	0.249624	1
88	ATAD3A	2	3	0.337657	0.345891	3.59325	0.0246313	1
89	TAS2R43	2	3	0.337657	0.345891	3.59325	0.0246313	1
90	XPNPEP2	2	3	0.337657	0.345891	3.59325	0.0246313	1
91	AQP7	5	1	0.370365	3.53876	188.715	0.325398	1
92	BIRC5	5	1	0.370365	3.53876	188.715	0.325398	1
93	NDUFV2	5	1	0.370365	3.53876	188.715	0.325398	1
94	A3GALT2	0	1	0.375	0	23.4001	0	1
95	ABCB1	0	1	0.375	0	23.4001	0	1
96	ABCC12	0	1	0.375	0	23.4001	0	1
97	ABCG1	0	1	0.375	0	23.4001	0	1
98	AC004899.1	0	1	0.375	0	23.4001	0	1
99	AC104809.3	0	1	0.375	0	23.4001	0	1
100	ACOT4	0	1	0.375	0	23.4001	0	1
101	ACSM1	0	1	0.375	0	23.4001	0	1
102	ACSS2	0	1	0.375	0	23.4001	0	1
103	ACTBL2	0	1	0.375	0	23.4001	0	1
104	ACVR1C	0	1	0.375	0	23.4001	0	1
105	ADAMTS20	0	1	0.375	0	23.4001	0	1
106	ADAMTS3	0	1	0.375	0	23.4001	0	1
107	ADAMTSL1	0	1	0.375	0	23.4001	0	1
108	ADC	0	1	0.375	0	23.4001	0	1
109	ADCY9	0	1	0.375	0	23.4001	0	1
110	AGAP2	0	1	0.375	0	23.4001	0	1
111	AGTPBP1	0	1	0.375	0	23.4001	0	1
112	AHSG	0	1	0.375	0	23.4001	0	1
113	AKAP12	0	1	0.375	0	23.4001	0	1
114	AL135998.1	0	1	0.375	0	23.4001	0	1
115	AL136115.1	0	1	0.375	0	23.4001	0	1
116	ALDOB	0	1	0.375	0	23.4001	0	1
117	ALG1	0	1	0.375	0	23.4001	0	1
118	ALG9	0	1	0.375	0	23.4001	0	1
119	ALPK3	0	1	0.375	0	23.4001	0	1
120	AMBRA1	0	1	0.375	0	23.4001	0	1
121	AMICA1	0	1	0.375	0	23.4001	0	1
122	AMOTL2	0	1	0.375	0	23.4001	0	1
123	ANAPC2	0	1	0.375	0	23.4001	0	1
124	ANGEL1	0	1	0.375	0	23.4001	0	1
125	ANKFN1	0	1	0.375	0	23.4001	0	1
126	ANKFY1	0	1	0.375	0	23.4001	0	1
127	ANKMY1	0	1	0.375	0	23.4001	0	1
128	ANKRD24	0	1	0.375	0	23.4001	0	1
129	ANKRD44	0	1	0.375	0	23.4001	0	1
130	ANKRD6	0	1	0.375	0	23.4001	0	1
131	ANO4	0	1	0.375	0	23.4001	0	1
132	ANXA2	0	1	0.375	0	23.4001	0	1
133	AP3D1	0	1	0.375	0	23.4001	0	1
134	AP3S1	0	1	0.375	0	23.4001	0	1
135	APC2	0	1	0.375	0	23.4001	0	1
136	ARC	0	1	0.375	0	23.4001	0	1
137	ARHGAP31	0	1	0.375	0	23.4001	0	1
138	ARHGAP5	0	1	0.375	0	23.4001	0	1
139	ARHGEF11	0	1	0.375	0	23.4001	0	1
140	ARMCX1	0	1	0.375	0	23.4001	0	1
141	ARNTL	0	1	0.375	0	23.4001	0	1
142	ARRDC5	0	1	0.375	0	23.4001	0	1
143	ASB14	0	1	0.375	0	23.4001	0	1
144	ASPRV1	0	1	0.375	0	23.4001	0	1
145	ATAD3B	0	1	0.375	0	23.4001	0	1
146	ATM	0	1	0.375	0	23.4001	0	1
147	ATP10A	0	1	0.375	0	23.4001	0	1
148	ATP8A1	0	1	0.375	0	23.4001	0	1
149	ATRNL1	0	1	0.375	0	23.4001	0	1
150	AVPR1B	0	1	0.375	0	23.4001	0	1
151	B3GALT6	0	1	0.375	0	23.4001	0	1
152	B3GNT7	0	1	0.375	0	23.4001	0	1
153	BAG4	0	1	0.375	0	23.4001	0	1
154	BAI2	0	1	0.375	0	23.4001	0	1
155	BAI3	0	1	0.375	0	23.4001	0	1
156	BARD1	0	1	0.375	0	23.4001	0	1
157	BAZ2A	0	1	0.375	0	23.4001	0	1
158	BBS2	0	1	0.375	0	23.4001	0	1
159	BCAR3	0	1	0.375	0	23.4001	0	1
160	BCAS4	0	1	0.375	0	23.4001	0	1
161	BCL11B	0	1	0.375	0	23.4001	0	1
162	BEST3	0	1	0.375	0	23.4001	0	1
163	BHLHE22	0	1	0.375	0	23.4001	0	1
164	BMP3	0	1	0.375	0	23.4001	0	1
165	BPIFA1	0	1	0.375	0	23.4001	0	1
166	BPIFB2	0	1	0.375	0	23.4001	0	1
167	BPIFB4	0	1	0.375	0	23.4001	0	1
168	BRAF	0	1	0.375	0	23.4001	0	1
169	BST1	0	1	0.375	0	23.4001	0	1
170	BTG3	0	1	0.375	0	23.4001	0	1
171	C10orf25	0	1	0.375	0	23.4001	0	1
172	C15orf40	0	1	0.375	0	23.4001	0	1
173	C16orf52	0	1	0.375	0	23.4001	0	1
174	C16orf58	0	1	0.375	0	23.4001	0	1
175	C17orf85	0	1	0.375	0	23.4001	0	1
176	C17orf97	0	1	0.375	0	23.4001	0	1
177	C19orf52	0	1	0.375	0	23.4001	0	1
178	C1orf52	0	1	0.375	0	23.4001	0	1
179	C1orf68	0	1	0.375	0	23.4001	0	1
180	C20orf27	0	1	0.375	0	23.4001	0	1
181	C20orf96	0	1	0.375	0	23.4001	0	1
182	C3orf33	0	1	0.375	0	23.4001	0	1
183	C4orf22	0	1	0.375	0	23.4001	0	1
184	C5	0	1	0.375	0	23.4001	0	1
185	C5orf55	0	1	0.375	0	23.4001	0	1
186	C6orf163	0	1	0.375	0	23.4001	0	1
187	C9orf89	0	1	0.375	0	23.4001	0	1
188	CABLES1	0	1	0.375	0	23.4001	0	1
189	CACNG5	0	1	0.375	0	23.4001	0	1
190	CAMK2A	0	1	0.375	0	23.4001	0	1
191	CARS	0	1	0.375	0	23.4001	0	1
192	CCDC135	0	1	0.375	0	23.4001	0	1
193	CCDC168	0	1	0.375	0	23.4001	0	1
194	CCDC175	0	1	0.375	0	23.4001	0	1
195	CCDC28A	0	1	0.375	0	23.4001	0	1
196	CCDC38	0	1	0.375	0	23.4001	0	1
197	CCDC50	0	1	0.375	0	23.4001	0	1
198	CCDC57	0	1	0.375	0	23.4001	0	1
199	CCDC88C	0	1	0.375	0	23.4001	0	1
200	CCER1	0	1	0.375	0	23.4001	0	1
201	CCL8	0	1	0.375	0	23.4001	0	1
202	CCZ1B	0	1	0.375	0	23.4001	0	1
203	CD164L2	0	1	0.375	0	23.4001	0	1
204	CDC73	0	1	0.375	0	23.4001	0	1
205	CDCA2	0	1	0.375	0	23.4001	0	1
206	CDRT15	0	1	0.375	0	23.4001	0	1
207	CDYL2	0	1	0.375	0	23.4001	0	1
208	CEACAM3	0	1	0.375	0	23.4001	0	1
209	CEACAM5	0	1	0.375	0	23.4001	0	1
210	CELF5	0	1	0.375	0	23.4001	0	1
211	CELSR2	0	1	0.375	0	23.4001	0	1
212	CEP104	0	1	0.375	0	23.4001	0	1
213	CEP70	0	1	0.375	0	23.4001	0	1
214	CEP76	0	1	0.375	0	23.4001	0	1
215	CFH	0	1	0.375	0	23.4001	0	1
216	CFHR5	0	1	0.375	0	23.4001	0	1
217	CGNL1	0	1	0.375	0	23.4001	0	1
218	CHD1L	0	1	0.375	0	23.4001	0	1
219	CHD7	0	1	0.375	0	23.4001	0	1
220	CHN2	0	1	0.375	0	23.4001	0	1
221	CHST14	0	1	0.375	0	23.4001	0	1
222	CHST9	0	1	0.375	0	23.4001	0	1
223	CKM	0	1	0.375	0	23.4001	0	1
224	CLEC3A	0	1	0.375	0	23.4001	0	1
225	CLVS2	0	1	0.375	0	23.4001	0	1
226	CNBD2	0	1	0.375	0	23.4001	0	1
227	CNTN3	0	1	0.375	0	23.4001	0	1
228	COL4A3BP	0	1	0.375	0	23.4001	0	1
229	COL4A5	0	1	0.375	0	23.4001	0	1
230	COL5A3	0	1	0.375	0	23.4001	0	1
231	COLQ	0	1	0.375	0	23.4001	0	1
232	CORIN	0	1	0.375	0	23.4001	0	1
233	CORO7	0	1	0.375	0	23.4001	0	1
234	CPNE7	0	1	0.375	0	23.4001	0	1
235	CPQ	0	1	0.375	0	23.4001	0	1
236	CREB1	0	1	0.375	0	23.4001	0	1
237	CSMD2	0	1	0.375	0	23.4001	0	1
238	CSRP2BP	0	1	0.375	0	23.4001	0	1
239	CTC1	0	1	0.375	0	23.4001	0	1
240	CTD-2054N24.2	0	1	0.375	0	23.4001	0	1
241	CTNNBL1	0	1	0.375	0	23.4001	0	1
242	CWF19L2	0	1	0.375	0	23.4001	0	1
243	CYP2A6	0	1	0.375	0	23.4001	0	1
244	CYP2W1	0	1	0.375	0	23.4001	0	1
245	DAK	0	1	0.375	0	23.4001	0	1
246	DCTN1	0	1	0.375	0	23.4001	0	1
247	DCTN6	0	1	0.375	0	23.4001	0	1
248	DEFB105A	0	1	0.375	0	23.4001	0	1
249	DEFB129	0	1	0.375	0	23.4001	0	1
250	DENND2A	0	1	0.375	0	23.4001	0	1
251	DENND4B	0	1	0.375	0	23.4001	0	1
252	DGAT2	0	1	0.375	0	23.4001	0	1
253	DHRS11	0	1	0.375	0	23.4001	0	1
254	DHX32	0	1	0.375	0	23.4001	0	1
255	DHX34	0	1	0.375	0	23.4001	0	1
256	DHX57	0	1	0.375	0	23.4001	0	1
257	DIAPH2	0	1	0.375	0	23.4001	0	1
258	DIRC2	0	1	0.375	0	23.4001	0	1
259	DISC1	0	1	0.375	0	23.4001	0	1
260	DMD	0	1	0.375	0	23.4001	0	1
261	DMGDH	0	1	0.375	0	23.4001	0	1
262	DMTF1	0	1	0.375	0	23.4001	0	1
263	DMXL1	0	1	0.375	0	23.4001	0	1
264	DNAH2	0	1	0.375	0	23.4001	0	1
265	DNAH7	0	1	0.375	0	23.4001	0	1
266	DNAI1	0	1	0.375	0	23.4001	0	1
267	DNAJC27	0	1	0.375	0	23.4001	0	1
268	DNM1	0	1	0.375	0	23.4001	0	1
269	DNMT1	0	1	0.375	0	23.4001	0	1
270	DRD3	0	1	0.375	0	23.4001	0	1
271	DTD2	0	1	0.375	0	23.4001	0	1
272	DTL	0	1	0.375	0	23.4001	0	1
273	DTNBP1	0	1	0.375	0	23.4001	0	1
274	DUOXA1	0	1	0.375	0	23.4001	0	1
275	EARS2	0	1	0.375	0	23.4001	0	1
276	EFNB3	0	1	0.375	0	23.4001	0	1
277	EIF3A	0	1	0.375	0	23.4001	0	1
278	EIF4A2	0	1	0.375	0	23.4001	0	1
279	EIF4G2	0	1	0.375	0	23.4001	0	1
280	ELANE	0	1	0.375	0	23.4001	0	1
281	ELF3	0	1	0.375	0	23.4001	0	1
282	EMILIN1	0	1	0.375	0	23.4001	0	1
283	EML2	0	1	0.375	0	23.4001	0	1
284	EMR2	0	1	0.375	0	23.4001	0	1
285	EMX1	0	1	0.375	0	23.4001	0	1
286	ENO2	0	1	0.375	0	23.4001	0	1
287	ENPP7	0	1	0.375	0	23.4001	0	1
288	ENTHD1	0	1	0.375	0	23.4001	0	1
289	EP300	0	1	0.375	0	23.4001	0	1
290	EPB41L2	0	1	0.375	0	23.4001	0	1
291	EPB41L4B	0	1	0.375	0	23.4001	0	1
292	ERCC6L	0	1	0.375	0	23.4001	0	1
293	ETFA	0	1	0.375	0	23.4001	0	1
294	ETV2	0	1	0.375	0	23.4001	0	1
295	ETV5	0	1	0.375	0	23.4001	0	1
296	EXOC7	0	1	0.375	0	23.4001	0	1
297	FADS6	0	1	0.375	0	23.4001	0	1
298	FAM104A	0	1	0.375	0	23.4001	0	1
299	FAM129C	0	1	0.375	0	23.4001	0	1
300	FAM198B	0	1	0.375	0	23.4001	0	1
301	FAM21A	0	1	0.375	0	23.4001	0	1
302	FAM43A	0	1	0.375	0	23.4001	0	1
303	FAM53A	0	1	0.375	0	23.4001	0	1
304	FAM71E2	0	1	0.375	0	23.4001	0	1
305	FAR2	0	1	0.375	0	23.4001	0	1
306	FAT2	0	1	0.375	0	23.4001	0	1
307	FBLIM1	0	1	0.375	0	23.4001	0	1
308	FCHO1	0	1	0.375	0	23.4001	0	1
309	FCRL1	0	1	0.375	0	23.4001	0	1
310	FER1L6	0	1	0.375	0	23.4001	0	1
311	FGFR1	0	1	0.375	0	23.4001	0	1
312	FGFR2	0	1	0.375	0	23.4001	0	1
313	FKBP15	0	1	0.375	0	23.4001	0	1
314	FKBP8	0	1	0.375	0	23.4001	0	1
315	FKBP9	0	1	0.375	0	23.4001	0	1
316	FLCN	0	1	0.375	0	23.4001	0	1
317	FLNB	0	1	0.375	0	23.4001	0	1
318	FNDC1	0	1	0.375	0	23.4001	0	1
319	FOXC1	0	1	0.375	0	23.4001	0	1
320	FOXP1	0	1	0.375	0	23.4001	0	1
321	FOXS1	0	1	0.375	0	23.4001	0	1
322	FPGT-TNNI3K	0	1	0.375	0	23.4001	0	1
323	FRMPD1	0	1	0.375	0	23.4001	0	1
324	FTSJ3	0	1	0.375	0	23.4001	0	1
325	GAA	0	1	0.375	0	23.4001	0	1
326	GALNT9	0	1	0.375	0	23.4001	0	1
327	GALNTL6	0	1	0.375	0	23.4001	0	1
328	GAREM	0	1	0.375	0	23.4001	0	1
329	GBF1	0	1	0.375	0	23.4001	0	1
330	GCLC	0	1	0.375	0	23.4001	0	1
331	GCM2	0	1	0.375	0	23.4001	0	1
332	GCNT7	0	1	0.375	0	23.4001	0	1
333	GDF7	0	1	0.375	0	23.4001	0	1
334	GFOD1	0	1	0.375	0	23.4001	0	1
335	GGT1	0	1	0.375	0	23.4001	0	1
336	GLB1	0	1	0.375	0	23.4001	0	1
337	GLB1L2	0	1	0.375	0	23.4001	0	1
338	GLI2	0	1	0.375	0	23.4001	0	1
339	GLI3	0	1	0.375	0	23.4001	0	1
340	GLS2	0	1	0.375	0	23.4001	0	1
341	GLT8D1	0	1	0.375	0	23.4001	0	1
342	GMIP	0	1	0.375	0	23.4001	0	1
343	GOLGA6L10	0	1	0.375	0	23.4001	0	1
344	GOLGA8J	0	1	0.375	0	23.4001	0	1
345	GOLGA8K	0	1	0.375	0	23.4001	0	1
346	GPALPP1	0	1	0.375	0	23.4001	0	1
347	GPATCH2L	0	1	0.375	0	23.4001	0	1
348	GPC6	0	1	0.375	0	23.4001	0	1
349	GPKOW	0	1	0.375	0	23.4001	0	1
350	GPR112	0	1	0.375	0	23.4001	0	1
351	GPR114	0	1	0.375	0	23.4001	0	1
352	GPR125	0	1	0.375	0	23.4001	0	1
353	GPR151	0	1	0.375	0	23.4001	0	1
354	GPR37	0	1	0.375	0	23.4001	0	1
355	GRIN3B	0	1	0.375	0	23.4001	0	1
356	GRM8	0	1	0.375	0	23.4001	0	1
357	GSPT2	0	1	0.375	0	23.4001	0	1
358	GSTA4	0	1	0.375	0	23.4001	0	1
359	GTF3C3	0	1	0.375	0	23.4001	0	1
360	GUCY2C	0	1	0.375	0	23.4001	0	1
361	GYS1	0	1	0.375	0	23.4001	0	1
362	GZF1	0	1	0.375	0	23.4001	0	1
363	HAL	0	1	0.375	0	23.4001	0	1
364	HCN4	0	1	0.375	0	23.4001	0	1
365	HDAC8	0	1	0.375	0	23.4001	0	1
366	HERC1	0	1	0.375	0	23.4001	0	1
367	HIBADH	0	1	0.375	0	23.4001	0	1
368	HIC1	0	1	0.375	0	23.4001	0	1
369	HIPK2	0	1	0.375	0	23.4001	0	1
370	HIST1H1B	0	1	0.375	0	23.4001	0	1
371	HMOX2	0	1	0.375	0	23.4001	0	1
372	HNRNPL	0	1	0.375	0	23.4001	0	1
373	HOGA1	0	1	0.375	0	23.4001	0	1
374	HRC	0	1	0.375	0	23.4001	0	1
375	HSD3B1	0	1	0.375	0	23.4001	0	1
376	HTR5A	0	1	0.375	0	23.4001	0	1
377	IAPP	0	1	0.375	0	23.4001	0	1
378	IBA57	0	1	0.375	0	23.4001	0	1
379	ICAM3	0	1	0.375	0	23.4001	0	1
380	ICAM5	0	1	0.375	0	23.4001	0	1
381	ICK	0	1	0.375	0	23.4001	0	1
382	IDO2	0	1	0.375	0	23.4001	0	1
383	IFNA4	0	1	0.375	0	23.4001	0	1
384	IFT74	0	1	0.375	0	23.4001	0	1
385	IGFBP2	0	1	0.375	0	23.4001	0	1
386	IGHD2-15	0	1	0.375	0	23.4001	0	1
387	IGHD5-12	0	1	0.375	0	23.4001	0	1
388	IGSF10	0	1	0.375	0	23.4001	0	1
389	IL18RAP	0	1	0.375	0	23.4001	0	1
390	IL1RAP	0	1	0.375	0	23.4001	0	1
391	IL4R	0	1	0.375	0	23.4001	0	1
392	IMPDH1	0	1	0.375	0	23.4001	0	1
393	INTS3	0	1	0.375	0	23.4001	0	1
394	INVS	0	1	0.375	0	23.4001	0	1
395	IQGAP1	0	1	0.375	0	23.4001	0	1
396	ITGA11	0	1	0.375	0	23.4001	0	1
397	ITGA3	0	1	0.375	0	23.4001	0	1
398	ITGB5	0	1	0.375	0	23.4001	0	1
399	ITPR3	0	1	0.375	0	23.4001	0	1
400	JPH2	0	1	0.375	0	23.4001	0	1
401	JSRP1	0	1	0.375	0	23.4001	0	1
402	KALRN	0	1	0.375	0	23.4001	0	1
403	KCNA4	0	1	0.375	0	23.4001	0	1
404	KCNJ6	0	1	0.375	0	23.4001	0	1
405	KCNK15	0	1	0.375	0	23.4001	0	1
406	KCNMA1	0	1	0.375	0	23.4001	0	1
407	KCNV1	0	1	0.375	0	23.4001	0	1
408	KCTD16	0	1	0.375	0	23.4001	0	1
409	KDR	0	1	0.375	0	23.4001	0	1
410	KIAA0391	0	1	0.375	0	23.4001	0	1
411	KIAA0907	0	1	0.375	0	23.4001	0	1
412	KIAA1045	0	1	0.375	0	23.4001	0	1
413	KIAA1161	0	1	0.375	0	23.4001	0	1
414	KIF3B	0	1	0.375	0	23.4001	0	1
415	KIF5A	0	1	0.375	0	23.4001	0	1
416	KIF5C	0	1	0.375	0	23.4001	0	1
417	KIR2DL1	0	1	0.375	0	23.4001	0	1
418	KITLG	0	1	0.375	0	23.4001	0	1
419	KLHDC3	0	1	0.375	0	23.4001	0	1
420	KLHL10	0	1	0.375	0	23.4001	0	1
421	KLHL13	0	1	0.375	0	23.4001	0	1
422	KMT2A	0	1	0.375	0	23.4001	0	1
423	KRT2	0	1	0.375	0	23.4001	0	1
424	KRT7	0	1	0.375	0	23.4001	0	1
425	KRT8	0	1	0.375	0	23.4001	0	1
426	KRT85	0	1	0.375	0	23.4001	0	1
427	KRTAP10-4	0	1	0.375	0	23.4001	0	1
428	KRTAP13-4	0	1	0.375	0	23.4001	0	1
429	KRTAP4-3	0	1	0.375	0	23.4001	0	1
430	KRTAP5-2	0	1	0.375	0	23.4001	0	1
431	KRTAP9-4	0	1	0.375	0	23.4001	0	1
432	LAMA3	0	1	0.375	0	23.4001	0	1
433	LAMP1	0	1	0.375	0	23.4001	0	1
434	LCMT1	0	1	0.375	0	23.4001	0	1
435	LENG8	0	1	0.375	0	23.4001	0	1
436	LGR4	0	1	0.375	0	23.4001	0	1
437	LHX2	0	1	0.375	0	23.4001	0	1
438	LHX9	0	1	0.375	0	23.4001	0	1
439	LILRB2	0	1	0.375	0	23.4001	0	1
440	LIMCH1	0	1	0.375	0	23.4001	0	1
441	LIMD2	0	1	0.375	0	23.4001	0	1
442	LINC00935	0	1	0.375	0	23.4001	0	1
443	LMCD1	0	1	0.375	0	23.4001	0	1
444	LMF2	0	1	0.375	0	23.4001	0	1
445	LRP5	0	1	0.375	0	23.4001	0	1
446	LRP5L	0	1	0.375	0	23.4001	0	1
447	LRRC10	0	1	0.375	0	23.4001	0	1
448	LRRC6	0	1	0.375	0	23.4001	0	1
449	LRRC71	0	1	0.375	0	23.4001	0	1
450	LRRN1	0	1	0.375	0	23.4001	0	1
451	MADD	0	1	0.375	0	23.4001	0	1
452	MAGEB3	0	1	0.375	0	23.4001	0	1
453	MAGEE1	0	1	0.375	0	23.4001	0	1
454	MAN2B1	0	1	0.375	0	23.4001	0	1
455	MANBA	0	1	0.375	0	23.4001	0	1
456	MANBAL	0	1	0.375	0	23.4001	0	1
457	MAP1A	0	1	0.375	0	23.4001	0	1
458	MAP2K4	0	1	0.375	0	23.4001	0	1
459	MAP3K11	0	1	0.375	0	23.4001	0	1
460	MAPK15	0	1	0.375	0	23.4001	0	1
461	MAPT	0	1	0.375	0	23.4001	0	1
462	MARVELD2	0	1	0.375	0	23.4001	0	1
463	MAST1	0	1	0.375	0	23.4001	0	1
464	MCM9	0	1	0.375	0	23.4001	0	1
465	MDM1	0	1	0.375	0	23.4001	0	1
466	MECOM	0	1	0.375	0	23.4001	0	1
467	MED13L	0	1	0.375	0	23.4001	0	1
468	MEF2D	0	1	0.375	0	23.4001	0	1
469	MFN1	0	1	0.375	0	23.4001	0	1
470	MFSD2A	0	1	0.375	0	23.4001	0	1
471	MIA3	0	1	0.375	0	23.4001	0	1
472	MLLT3	0	1	0.375	0	23.4001	0	1
473	MOB3B	0	1	0.375	0	23.4001	0	1
474	MORN4	0	1	0.375	0	23.4001	0	1
475	MOV10L1	0	1	0.375	0	23.4001	0	1
476	MPRIP	0	1	0.375	0	23.4001	0	1
477	MROH9	0	1	0.375	0	23.4001	0	1
478	MRPL37	0	1	0.375	0	23.4001	0	1
479	MRPL51	0	1	0.375	0	23.4001	0	1
480	MS4A10	0	1	0.375	0	23.4001	0	1
481	MSMO1	0	1	0.375	0	23.4001	0	1
482	MSX1	0	1	0.375	0	23.4001	0	1
483	MTOR	0	1	0.375	0	23.4001	0	1
484	MYBL1	0	1	0.375	0	23.4001	0	1
485	MYBL2	0	1	0.375	0	23.4001	0	1
486	MYLK2	0	1	0.375	0	23.4001	0	1
487	MYO10	0	1	0.375	0	23.4001	0	1
488	MYO16	0	1	0.375	0	23.4001	0	1
489	MYO1F	0	1	0.375	0	23.4001	0	1
490	MYO5A	0	1	0.375	0	23.4001	0	1
491	MYRFL	0	1	0.375	0	23.4001	0	1
492	MYRIP	0	1	0.375	0	23.4001	0	1
493	NBPF20	0	1	0.375	0	23.4001	0	1
494	NBPF6	0	1	0.375	0	23.4001	0	1
495	NCF1	0	1	0.375	0	23.4001	0	1
496	NCKAP1	0	1	0.375	0	23.4001	0	1
497	NCKAP5	0	1	0.375	0	23.4001	0	1
498	NCL	0	1	0.375	0	23.4001	0	1
499	NCOR1	0	1	0.375	0	23.4001	0	1
500	NCSTN	0	1	0.375	0	23.4001	0	1
501	NDUFS1	0	1	0.375	0	23.4001	0	1
502	NHSL1	0	1	0.375	0	23.4001	0	1
503	NIN	0	1	0.375	0	23.4001	0	1
504	NKX3-1	0	1	0.375	0	23.4001	0	1
505	NKX3-2	0	1	0.375	0	23.4001	0	1
506	NLRP3	0	1	0.375	0	23.4001	0	1
507	NLRP4	0	1	0.375	0	23.4001	0	1
508	NOD1	0	1	0.375	0	23.4001	0	1
509	NOLC1	0	1	0.375	0	23.4001	0	1
510	NOMO2	0	1	0.375	0	23.4001	0	1
511	NOS1AP	0	1	0.375	0	23.4001	0	1
512	NOS3	0	1	0.375	0	23.4001	0	1
513	NOTCH1	0	1	0.375	0	23.4001	0	1
514	NOTCH2NL	0	1	0.375	0	23.4001	0	1
515	NPC1	0	1	0.375	0	23.4001	0	1
516	NPEPPS	0	1	0.375	0	23.4001	0	1
517	NPHS1	0	1	0.375	0	23.4001	0	1
518	NPIPB11	0	1	0.375	0	23.4001	0	1
519	NR2F1	0	1	0.375	0	23.4001	0	1
520	NRG1	0	1	0.375	0	23.4001	0	1
521	NRK	0	1	0.375	0	23.4001	0	1
522	NRP1	0	1	0.375	0	23.4001	0	1
523	NTF3	0	1	0.375	0	23.4001	0	1
524	NUP155	0	1	0.375	0	23.4001	0	1
525	NUP98	0	1	0.375	0	23.4001	0	1
526	NUTM2F	0	1	0.375	0	23.4001	0	1
527	NVL	0	1	0.375	0	23.4001	0	1
528	OR10P1	0	1	0.375	0	23.4001	0	1
529	OR11H12	0	1	0.375	0	23.4001	0	1
530	OR13C2	0	1	0.375	0	23.4001	0	1
531	OR14I1	0	1	0.375	0	23.4001	0	1
532	OR1L4	0	1	0.375	0	23.4001	0	1
533	OR2T34	0	1	0.375	0	23.4001	0	1
534	OR2T5	0	1	0.375	0	23.4001	0	1
535	OR2T8	0	1	0.375	0	23.4001	0	1
536	OR2W3	0	1	0.375	0	23.4001	0	1
537	OR4K1	0	1	0.375	0	23.4001	0	1
538	OR4K17	0	1	0.375	0	23.4001	0	1
539	OR4S1	0	1	0.375	0	23.4001	0	1
540	OR5D18	0	1	0.375	0	23.4001	0	1
541	OR6F1	0	1	0.375	0	23.4001	0	1
542	OR6N1	0	1	0.375	0	23.4001	0	1
543	OR6X1	0	1	0.375	0	23.4001	0	1
544	OR7A17	0	1	0.375	0	23.4001	0	1
545	ORC1	0	1	0.375	0	23.4001	0	1
546	ORC3	0	1	0.375	0	23.4001	0	1
547	ORMDL2	0	1	0.375	0	23.4001	0	1
548	OSBPL7	0	1	0.375	0	23.4001	0	1
549	OTUD4	0	1	0.375	0	23.4001	0	1
550	OTUD7A	0	1	0.375	0	23.4001	0	1
551	OVCH1	0	1	0.375	0	23.4001	0	1
552	PABPC4	0	1	0.375	0	23.4001	0	1
553	PACSIN2	0	1	0.375	0	23.4001	0	1
554	PAK1IP1	0	1	0.375	0	23.4001	0	1
555	PALMD	0	1	0.375	0	23.4001	0	1
556	PAM	0	1	0.375	0	23.4001	0	1
557	PARD3	0	1	0.375	0	23.4001	0	1
558	PARP12	0	1	0.375	0	23.4001	0	1
559	PCDH1	0	1	0.375	0	23.4001	0	1
560	PCDHA2	0	1	0.375	0	23.4001	0	1
561	PCDHB10	0	1	0.375	0	23.4001	0	1
562	PCDHGB3	0	1	0.375	0	23.4001	0	1
563	PCLO	0	1	0.375	0	23.4001	0	1
564	PDE8B	0	1	0.375	0	23.4001	0	1
565	PDXDC1	0	1	0.375	0	23.4001	0	1
566	PER3	0	1	0.375	0	23.4001	0	1
567	PEX1	0	1	0.375	0	23.4001	0	1
568	PFKM	0	1	0.375	0	23.4001	0	1
569	PGAM4	0	1	0.375	0	23.4001	0	1
570	PGBD2	0	1	0.375	0	23.4001	0	1
571	PGS1	0	1	0.375	0	23.4001	0	1
572	PI16	0	1	0.375	0	23.4001	0	1
573	PIM1	0	1	0.375	0	23.4001	0	1
574	PIWIL4	0	1	0.375	0	23.4001	0	1
575	PLAG1	0	1	0.375	0	23.4001	0	1
576	PLCG2	0	1	0.375	0	23.4001	0	1
577	PLEC	0	1	0.375	0	23.4001	0	1
578	PLEKHA7	0	1	0.375	0	23.4001	0	1
579	PLP1	0	1	0.375	0	23.4001	0	1
580	PLXNB1	0	1	0.375	0	23.4001	0	1
581	PLXNB2	0	1	0.375	0	23.4001	0	1
582	POC1B-GALNT4	0	1	0.375	0	23.4001	0	1
583	POM121	0	1	0.375	0	23.4001	0	1
584	POTEC	0	1	0.375	0	23.4001	0	1
585	POU4F3	0	1	0.375	0	23.4001	0	1
586	PPP1R3F	0	1	0.375	0	23.4001	0	1
587	PRDM16	0	1	0.375	0	23.4001	0	1
588	PRDM2	0	1	0.375	0	23.4001	0	1
589	PREX1	0	1	0.375	0	23.4001	0	1
590	PRKCSH	0	1	0.375	0	23.4001	0	1
591	PRKCZ	0	1	0.375	0	23.4001	0	1
592	PRKD3	0	1	0.375	0	23.4001	0	1
593	PRL	0	1	0.375	0	23.4001	0	1
594	PRNP	0	1	0.375	0	23.4001	0	1
595	PRPF8	0	1	0.375	0	23.4001	0	1
596	PRPH	0	1	0.375	0	23.4001	0	1
597	PRR21	0	1	0.375	0	23.4001	0	1
598	PRUNE2	0	1	0.375	0	23.4001	0	1
599	PSG1	0	1	0.375	0	23.4001	0	1
600	PSMD13	0	1	0.375	0	23.4001	0	1
601	PSME4	0	1	0.375	0	23.4001	0	1
602	PSRC1	0	1	0.375	0	23.4001	0	1
603	PSTPIP1	0	1	0.375	0	23.4001	0	1
604	PTCHD1	0	1	0.375	0	23.4001	0	1
605	PTPRK	0	1	0.375	0	23.4001	0	1
606	PTPRR	0	1	0.375	0	23.4001	0	1
607	PWWP2A	0	1	0.375	0	23.4001	0	1
608	PWWP2B	0	1	0.375	0	23.4001	0	1
609	R3HDM4	0	1	0.375	0	23.4001	0	1
610	RAF1	0	1	0.375	0	23.4001	0	1
611	RALYL	0	1	0.375	0	23.4001	0	1
612	RAPGEF4	0	1	0.375	0	23.4001	0	1
613	RARB	0	1	0.375	0	23.4001	0	1
614	RASAL3	0	1	0.375	0	23.4001	0	1
615	RB1CC1	0	1	0.375	0	23.4001	0	1
616	RBM33	0	1	0.375	0	23.4001	0	1
617	RBM5	0	1	0.375	0	23.4001	0	1
618	RBMS1	0	1	0.375	0	23.4001	0	1
619	RCC1	0	1	0.375	0	23.4001	0	1
620	REC8	0	1	0.375	0	23.4001	0	1
621	RERE	0	1	0.375	0	23.4001	0	1
622	RFTN1	0	1	0.375	0	23.4001	0	1
623	RFWD3	0	1	0.375	0	23.4001	0	1
624	RFX8	0	1	0.375	0	23.4001	0	1
625	RGN	0	1	0.375	0	23.4001	0	1
626	RGS7	0	1	0.375	0	23.4001	0	1
627	RHBDF2	0	1	0.375	0	23.4001	0	1
628	RIMS1	0	1	0.375	0	23.4001	0	1
629	RIN1	0	1	0.375	0	23.4001	0	1
630	RIPK1	0	1	0.375	0	23.4001	0	1
631	RLN3	0	1	0.375	0	23.4001	0	1
632	RNASEH1	0	1	0.375	0	23.4001	0	1
633	RNF19B	0	1	0.375	0	23.4001	0	1
634	RNF216	0	1	0.375	0	23.4001	0	1
635	RNF43	0	1	0.375	0	23.4001	0	1
636	ROBO2	0	1	0.375	0	23.4001	0	1
637	ROCK2	0	1	0.375	0	23.4001	0	1
638	RP1-241P17.4	0	1	0.375	0	23.4001	0	1
639	RP11-156P1.2	0	1	0.375	0	23.4001	0	1
640	RP11-366L20.2	0	1	0.375	0	23.4001	0	1
641	RPL7A	0	1	0.375	0	23.4001	0	1
642	RPS15	0	1	0.375	0	23.4001	0	1
643	RPS6KA5	0	1	0.375	0	23.4001	0	1
644	RPTOR	0	1	0.375	0	23.4001	0	1
645	RSAD2	0	1	0.375	0	23.4001	0	1
646	RSBN1L	0	1	0.375	0	23.4001	0	1
647	RSG1	0	1	0.375	0	23.4001	0	1
648	RUFY3	0	1	0.375	0	23.4001	0	1
649	RXFP1	0	1	0.375	0	23.4001	0	1
650	SACS	0	1	0.375	0	23.4001	0	1
651	SAFB	0	1	0.375	0	23.4001	0	1
652	SAMD14	0	1	0.375	0	23.4001	0	1
653	SAMD9	0	1	0.375	0	23.4001	0	1
654	SARDH	0	1	0.375	0	23.4001	0	1
655	SASH1	0	1	0.375	0	23.4001	0	1
656	SBK3	0	1	0.375	0	23.4001	0	1
657	SCAMP4	0	1	0.375	0	23.4001	0	1
658	SCAPER	0	1	0.375	0	23.4001	0	1
659	SCFD1	0	1	0.375	0	23.4001	0	1
660	SCN11A	0	1	0.375	0	23.4001	0	1
661	SCN4A	0	1	0.375	0	23.4001	0	1
662	SDK2	0	1	0.375	0	23.4001	0	1
663	SDPR	0	1	0.375	0	23.4001	0	1
664	SDR9C7	0	1	0.375	0	23.4001	0	1
665	SEMA4A	0	1	0.375	0	23.4001	0	1
666	SEMA5A	0	1	0.375	0	23.4001	0	1
667	SENP3	0	1	0.375	0	23.4001	0	1
668	SERPINC1	0	1	0.375	0	23.4001	0	1
669	SETBP1	0	1	0.375	0	23.4001	0	1
670	SETDB1	0	1	0.375	0	23.4001	0	1
671	SFTPA1	0	1	0.375	0	23.4001	0	1
672	SGSM3	0	1	0.375	0	23.4001	0	1
673	SHOX2	0	1	0.375	0	23.4001	0	1
674	SIRPA	0	1	0.375	0	23.4001	0	1
675	SLC11A2	0	1	0.375	0	23.4001	0	1
676	SLC16A10	0	1	0.375	0	23.4001	0	1
677	SLC16A2	0	1	0.375	0	23.4001	0	1
678	SLC17A9	0	1	0.375	0	23.4001	0	1
679	SLC22A13	0	1	0.375	0	23.4001	0	1
680	SLC22A7	0	1	0.375	0	23.4001	0	1
681	SLC25A25	0	1	0.375	0	23.4001	0	1
682	SLC25A32	0	1	0.375	0	23.4001	0	1
683	SLC25A35	0	1	0.375	0	23.4001	0	1
684	SLC25A4	0	1	0.375	0	23.4001	0	1
685	SLC27A6	0	1	0.375	0	23.4001	0	1
686	SLC2A13	0	1	0.375	0	23.4001	0	1
687	SLC2A14	0	1	0.375	0	23.4001	0	1
688	SLC34A2	0	1	0.375	0	23.4001	0	1
689	SLC35F5	0	1	0.375	0	23.4001	0	1
690	SLC43A2	0	1	0.375	0	23.4001	0	1
691	SLC6A17	0	1	0.375	0	23.4001	0	1
692	SLC9A5	0	1	0.375	0	23.4001	0	1
693	SLFN5	0	1	0.375	0	23.4001	0	1
694	SMAD6	0	1	0.375	0	23.4001	0	1
695	SMG5	0	1	0.375	0	23.4001	0	1
696	SNCAIP	0	1	0.375	0	23.4001	0	1
697	SNCB	0	1	0.375	0	23.4001	0	1
698	SORL1	0	1	0.375	0	23.4001	0	1
699	SOX9	0	1	0.375	0	23.4001	0	1
700	SPANXC	0	1	0.375	0	23.4001	0	1
701	SPAST	0	1	0.375	0	23.4001	0	1
702	SPP2	0	1	0.375	0	23.4001	0	1
703	SPTBN1	0	1	0.375	0	23.4001	0	1
704	SRY	0	1	0.375	0	23.4001	0	1
705	SSTR5	0	1	0.375	0	23.4001	0	1
706	ST14	0	1	0.375	0	23.4001	0	1
707	ST3GAL4	0	1	0.375	0	23.4001	0	1
708	STC2	0	1	0.375	0	23.4001	0	1
709	STIM2	0	1	0.375	0	23.4001	0	1
710	STXBP5L	0	1	0.375	0	23.4001	0	1
711	SULF1	0	1	0.375	0	23.4001	0	1
712	SWAP70	0	1	0.375	0	23.4001	0	1
713	SYNM	0	1	0.375	0	23.4001	0	1
714	SYNPO2L	0	1	0.375	0	23.4001	0	1
715	SYTL2	0	1	0.375	0	23.4001	0	1
716	TAC3	0	1	0.375	0	23.4001	0	1
717	TACC1	0	1	0.375	0	23.4001	0	1
718	TAPT1	0	1	0.375	0	23.4001	0	1
719	TARBP2	0	1	0.375	0	23.4001	0	1
720	TARS2	0	1	0.375	0	23.4001	0	1
721	TBC1D10C	0	1	0.375	0	23.4001	0	1
722	TCTN3	0	1	0.375	0	23.4001	0	1
723	TDP1	0	1	0.375	0	23.4001	0	1
724	TDRD1	0	1	0.375	0	23.4001	0	1
725	TDRD9	0	1	0.375	0	23.4001	0	1
726	TECTA	0	1	0.375	0	23.4001	0	1
727	TGFBR2	0	1	0.375	0	23.4001	0	1
728	THBS2	0	1	0.375	0	23.4001	0	1
729	THEGL	0	1	0.375	0	23.4001	0	1
730	THUMPD1	0	1	0.375	0	23.4001	0	1
731	TIMM21	0	1	0.375	0	23.4001	0	1
732	TM9SF3	0	1	0.375	0	23.4001	0	1
733	TMCC3	0	1	0.375	0	23.4001	0	1
734	TMEM108	0	1	0.375	0	23.4001	0	1
735	TMEM132B	0	1	0.375	0	23.4001	0	1
736	TMEM169	0	1	0.375	0	23.4001	0	1
737	TMEM215	0	1	0.375	0	23.4001	0	1
738	TMEM233	0	1	0.375	0	23.4001	0	1
739	TMEM71	0	1	0.375	0	23.4001	0	1
740	TMX3	0	1	0.375	0	23.4001	0	1
741	TNFSF11	0	1	0.375	0	23.4001	0	1
742	TNKS1BP1	0	1	0.375	0	23.4001	0	1
743	TNRC6B	0	1	0.375	0	23.4001	0	1
744	TOMM40	0	1	0.375	0	23.4001	0	1
745	TOX3	0	1	0.375	0	23.4001	0	1
746	TPPP	0	1	0.375	0	23.4001	0	1
747	TRAF3IP3	0	1	0.375	0	23.4001	0	1
748	TRAF6	0	1	0.375	0	23.4001	0	1
749	TRAM2	0	1	0.375	0	23.4001	0	1
750	TRAPPC10	0	1	0.375	0	23.4001	0	1
751	TRAPPC12	0	1	0.375	0	23.4001	0	1
752	TRGC2	0	1	0.375	0	23.4001	0	1
753	TRIB2	0	1	0.375	0	23.4001	0	1
754	TRIM21	0	1	0.375	0	23.4001	0	1
755	TRIM32	0	1	0.375	0	23.4001	0	1
756	TRIM49	0	1	0.375	0	23.4001	0	1
757	TRIM49C	0	1	0.375	0	23.4001	0	1
758	TRIM69	0	1	0.375	0	23.4001	0	1
759	TRIP6	0	1	0.375	0	23.4001	0	1
760	TRMT10C	0	1	0.375	0	23.4001	0	1
761	TRPC4	0	1	0.375	0	23.4001	0	1
762	TRPS1	0	1	0.375	0	23.4001	0	1
763	TSFM	0	1	0.375	0	23.4001	0	1
764	TTC34	0	1	0.375	0	23.4001	0	1
765	TTC39A	0	1	0.375	0	23.4001	0	1
766	TTC40	0	1	0.375	0	23.4001	0	1
767	TTLL13	0	1	0.375	0	23.4001	0	1
768	TTLL4	0	1	0.375	0	23.4001	0	1
769	TTLL9	0	1	0.375	0	23.4001	0	1
770	TUBB2A	0	1	0.375	0	23.4001	0	1
771	TUBB4B	0	1	0.375	0	23.4001	0	1
772	TUBGCP3	0	1	0.375	0	23.4001	0	1
773	TXLNA	0	1	0.375	0	23.4001	0	1
774	TXNDC11	0	1	0.375	0	23.4001	0	1
775	TXNDC12	0	1	0.375	0	23.4001	0	1
776	UBE2Z	0	1	0.375	0	23.4001	0	1
777	UBE4A	0	1	0.375	0	23.4001	0	1
778	UBR3	0	1	0.375	0	23.4001	0	1
779	UCP2	0	1	0.375	0	23.4001	0	1
780	UGT1A4	0	1	0.375	0	23.4001	0	1
781	UGT2A1	0	1	0.375	0	23.4001	0	1
782	ULK2	0	1	0.375	0	23.4001	0	1
783	URGCP	0	1	0.375	0	23.4001	0	1
784	USH1G	0	1	0.375	0	23.4001	0	1
785	USP24	0	1	0.375	0	23.4001	0	1
786	USP34	0	1	0.375	0	23.4001	0	1
787	USP51	0	1	0.375	0	23.4001	0	1
788	UTF1	0	1	0.375	0	23.4001	0	1
789	VCX	0	1	0.375	0	23.4001	0	1
790	VEZT	0	1	0.375	0	23.4001	0	1
791	VTCN1	0	1	0.375	0	23.4001	0	1
792	WBSCR28	0	1	0.375	0	23.4001	0	1
793	WDFY4	0	1	0.375	0	23.4001	0	1
794	WDR34	0	1	0.375	0	23.4001	0	1
795	WDR52	0	1	0.375	0	23.4001	0	1
796	WDR63	0	1	0.375	0	23.4001	0	1
797	WDR81	0	1	0.375	0	23.4001	0	1
798	WNT5B	0	1	0.375	0	23.4001	0	1
799	WWC3	0	1	0.375	0	23.4001	0	1
800	XKR9	0	1	0.375	0	23.4001	0	1
801	YBEY	0	1	0.375	0	23.4001	0	1
802	YIPF6	0	1	0.375	0	23.4001	0	1
803	ZFC3H1	0	1	0.375	0	23.4001	0	1
804	ZFHX2	0	1	0.375	0	23.4001	0	1
805	ZFP36L2	0	1	0.375	0	23.4001	0	1
806	ZHX3	0	1	0.375	0	23.4001	0	1
807	ZNF117	0	1	0.375	0	23.4001	0	1
808	ZNF133	0	1	0.375	0	23.4001	0	1
809	ZNF146	0	1	0.375	0	23.4001	0	1
810	ZNF217	0	1	0.375	0	23.4001	0	1
811	ZNF22	0	1	0.375	0	23.4001	0	1
812	ZNF343	0	1	0.375	0	23.4001	0	1
813	ZNF35	0	1	0.375	0	23.4001	0	1
814	ZNF354C	0	1	0.375	0	23.4001	0	1
815	ZNF395	0	1	0.375	0	23.4001	0	1
816	ZNF397	0	1	0.375	0	23.4001	0	1
817	ZNF549	0	1	0.375	0	23.4001	0	1
818	ZNF555	0	1	0.375	0	23.4001	0	1
819	ZNF597	0	1	0.375	0	23.4001	0	1
820	ZNF619	0	1	0.375	0	23.4001	0	1
821	ZNF691	0	1	0.375	0	23.4001	0	1
822	ZNF721	0	1	0.375	0	23.4001	0	1
823	ZNF727	0	1	0.375	0	23.4001	0	1
824	ZNF781	0	1	0.375	0	23.4001	0	1
825	ZNF823	0	1	0.375	0	23.4001	0	1
826	ZNF837	0	1	0.375	0	23.4001	0	1
827	ZP4	0	1	0.375	0	23.4001	0	1
828	ZPLD1	0	1	0.375	0	23.4001	0	1
829	ZSCAN18	0	1	0.375	0	23.4001	0	1
830	ZSCAN5D	0	1	0.375	0	23.4001	0	1
831	MUC16	12	9	0.464673	0.51073	2.98176	0.067753	1
832	43535	2	0	0.516129	Inf	Inf	0.111961	1
833	ABCA13	2	0	0.516129	Inf	Inf	0.111961	1
834	AC003102.1	2	0	0.516129	Inf	Inf	0.111961	1
835	ACAD9	2	0	0.516129	Inf	Inf	0.111961	1
836	ACAN	2	0	0.516129	Inf	Inf	0.111961	1
837	ACOT11	2	0	0.516129	Inf	Inf	0.111961	1
838	ACTL6A	2	0	0.516129	Inf	Inf	0.111961	1
839	ADAM18	2	0	0.516129	Inf	Inf	0.111961	1
840	ADAM21	2	0	0.516129	Inf	Inf	0.111961	1
841	ADARB1	2	0	0.516129	Inf	Inf	0.111961	1
842	ADCY4	2	0	0.516129	Inf	Inf	0.111961	1
843	AGBL1	2	0	0.516129	Inf	Inf	0.111961	1
844	ANKIB1	2	0	0.516129	Inf	Inf	0.111961	1
845	APC	2	0	0.516129	Inf	Inf	0.111961	1
846	APOBEC3G	2	0	0.516129	Inf	Inf	0.111961	1
847	ARAP1	2	0	0.516129	Inf	Inf	0.111961	1
848	ARHGAP20	2	0	0.516129	Inf	Inf	0.111961	1
849	ARHGAP4	2	0	0.516129	Inf	Inf	0.111961	1
850	ARMCX4	2	0	0.516129	Inf	Inf	0.111961	1
851	ASNS	2	0	0.516129	Inf	Inf	0.111961	1
852	ATRN	2	0	0.516129	Inf	Inf	0.111961	1
853	C11orf80	2	0	0.516129	Inf	Inf	0.111961	1
854	CACNA1G	2	0	0.516129	Inf	Inf	0.111961	1
855	CACNA1I	2	0	0.516129	Inf	Inf	0.111961	1
856	CCDC19	2	0	0.516129	Inf	Inf	0.111961	1
857	CD300E	2	0	0.516129	Inf	Inf	0.111961	1
858	CDH3	2	0	0.516129	Inf	Inf	0.111961	1
859	CDK11A	2	0	0.516129	Inf	Inf	0.111961	1
860	CDK5R1	2	0	0.516129	Inf	Inf	0.111961	1
861	CDRT1	2	0	0.516129	Inf	Inf	0.111961	1
862	CEP128	2	0	0.516129	Inf	Inf	0.111961	1
863	CEP170	2	0	0.516129	Inf	Inf	0.111961	1
864	CES1	2	0	0.516129	Inf	Inf	0.111961	1
865	CFHR1	2	0	0.516129	Inf	Inf	0.111961	1
866	CH17-132F21.1	2	0	0.516129	Inf	Inf	0.111961	1
867	CHRNG	2	0	0.516129	Inf	Inf	0.111961	1
868	CLEC18B	2	0	0.516129	Inf	Inf	0.111961	1
869	COL3A1	2	0	0.516129	Inf	Inf	0.111961	1
870	COL5A2	2	0	0.516129	Inf	Inf	0.111961	1
871	CR1	2	0	0.516129	Inf	Inf	0.111961	1
872	CSMD1	2	0	0.516129	Inf	Inf	0.111961	1
873	CTCF	2	0	0.516129	Inf	Inf	0.111961	1
874	CYB561D1	2	0	0.516129	Inf	Inf	0.111961	1
875	DCP1A	2	0	0.516129	Inf	Inf	0.111961	1
876	DGKZ	2	0	0.516129	Inf	Inf	0.111961	1
877	DHX37	2	0	0.516129	Inf	Inf	0.111961	1
878	DMBT1	2	0	0.516129	Inf	Inf	0.111961	1
879	DMXL2	2	0	0.516129	Inf	Inf	0.111961	1
880	DNAH1	2	0	0.516129	Inf	Inf	0.111961	1
881	DPP6	2	0	0.516129	Inf	Inf	0.111961	1
882	DSCAM	2	0	0.516129	Inf	Inf	0.111961	1
883	DTHD1	2	0	0.516129	Inf	Inf	0.111961	1
884	EIF5AL1	2	0	0.516129	Inf	Inf	0.111961	1
885	EPB41L4A	2	0	0.516129	Inf	Inf	0.111961	1
886	EVPL	2	0	0.516129	Inf	Inf	0.111961	1
887	FBN2	2	0	0.516129	Inf	Inf	0.111961	1
888	FGFRL1	2	0	0.516129	Inf	Inf	0.111961	1
889	FHDC1	2	0	0.516129	Inf	Inf	0.111961	1
890	FMN2	2	0	0.516129	Inf	Inf	0.111961	1
891	FOXJ2	2	0	0.516129	Inf	Inf	0.111961	1
892	FOXP2	2	0	0.516129	Inf	Inf	0.111961	1
893	FRMPD3	2	0	0.516129	Inf	Inf	0.111961	1
894	GCDH	2	0	0.516129	Inf	Inf	0.111961	1
895	GOLGA8O	2	0	0.516129	Inf	Inf	0.111961	1
896	GRIN2D	2	0	0.516129	Inf	Inf	0.111961	1
897	GRINA	2	0	0.516129	Inf	Inf	0.111961	1
898	GXYLT1	2	0	0.516129	Inf	Inf	0.111961	1
899	HHIPL1	2	0	0.516129	Inf	Inf	0.111961	1
900	HIP1	2	0	0.516129	Inf	Inf	0.111961	1
901	HIST2H2AB	2	0	0.516129	Inf	Inf	0.111961	1
902	HTRA1	2	0	0.516129	Inf	Inf	0.111961	1
903	IL17RC	2	0	0.516129	Inf	Inf	0.111961	1
904	JPH4	2	0	0.516129	Inf	Inf	0.111961	1
905	KCNH1	2	0	0.516129	Inf	Inf	0.111961	1
906	KIAA0754	2	0	0.516129	Inf	Inf	0.111961	1
907	KIAA1407	2	0	0.516129	Inf	Inf	0.111961	1
908	KIAA1549	2	0	0.516129	Inf	Inf	0.111961	1
909	KIAA2013	2	0	0.516129	Inf	Inf	0.111961	1
910	KIF21A	2	0	0.516129	Inf	Inf	0.111961	1
911	KIF21B	2	0	0.516129	Inf	Inf	0.111961	1
912	KIF2B	2	0	0.516129	Inf	Inf	0.111961	1
913	KLHL15	2	0	0.516129	Inf	Inf	0.111961	1
914	KLHL4	2	0	0.516129	Inf	Inf	0.111961	1
915	KLK10	2	0	0.516129	Inf	Inf	0.111961	1
916	KLRC2	2	0	0.516129	Inf	Inf	0.111961	1
917	KPRP	2	0	0.516129	Inf	Inf	0.111961	1
918	KRTAP10-7	2	0	0.516129	Inf	Inf	0.111961	1
919	KRTAP4-6	2	0	0.516129	Inf	Inf	0.111961	1
920	KRTAP4-7	2	0	0.516129	Inf	Inf	0.111961	1
921	KRTAP9-2	2	0	0.516129	Inf	Inf	0.111961	1
922	LDHAL6B	2	0	0.516129	Inf	Inf	0.111961	1
923	LENG1	2	0	0.516129	Inf	Inf	0.111961	1
924	LGALS1	2	0	0.516129	Inf	Inf	0.111961	1
925	LGSN	2	0	0.516129	Inf	Inf	0.111961	1
926	LRRC32	2	0	0.516129	Inf	Inf	0.111961	1
927	LRRC37A3	2	0	0.516129	Inf	Inf	0.111961	1
928	MAPKBP1	2	0	0.516129	Inf	Inf	0.111961	1
929	MED12	2	0	0.516129	Inf	Inf	0.111961	1
930	MIS18BP1	2	0	0.516129	Inf	Inf	0.111961	1
931	MSH6	2	0	0.516129	Inf	Inf	0.111961	1
932	MUC5B	2	0	0.516129	Inf	Inf	0.111961	1
933	MYH11	2	0	0.516129	Inf	Inf	0.111961	1
934	MYO5B	2	0	0.516129	Inf	Inf	0.111961	1
935	MYOCD	2	0	0.516129	Inf	Inf	0.111961	1
936	MYOF	2	0	0.516129	Inf	Inf	0.111961	1
937	NBEAL2	2	0	0.516129	Inf	Inf	0.111961	1
938	NBPF3	2	0	0.516129	Inf	Inf	0.111961	1
939	NEB	2	0	0.516129	Inf	Inf	0.111961	1
940	NEU4	2	0	0.516129	Inf	Inf	0.111961	1
941	NLRX1	2	0	0.516129	Inf	Inf	0.111961	1
942	NMRAL1	2	0	0.516129	Inf	Inf	0.111961	1
943	NUMA1	2	0	0.516129	Inf	Inf	0.111961	1
944	NUTM2E	2	0	0.516129	Inf	Inf	0.111961	1
945	OLIG3	2	0	0.516129	Inf	Inf	0.111961	1
946	OPLAH	2	0	0.516129	Inf	Inf	0.111961	1
947	OR10A2	2	0	0.516129	Inf	Inf	0.111961	1
948	OR10G9	2	0	0.516129	Inf	Inf	0.111961	1
949	OR4N4	2	0	0.516129	Inf	Inf	0.111961	1
950	OR52R1	2	0	0.516129	Inf	Inf	0.111961	1
951	OR5M8	2	0	0.516129	Inf	Inf	0.111961	1
952	PCDHA3	2	0	0.516129	Inf	Inf	0.111961	1
953	PCDHA6	2	0	0.516129	Inf	Inf	0.111961	1
954	PDZD2	2	0	0.516129	Inf	Inf	0.111961	1
955	PHKA2	2	0	0.516129	Inf	Inf	0.111961	1
956	PLD2	2	0	0.516129	Inf	Inf	0.111961	1
957	POU2F1	2	0	0.516129	Inf	Inf	0.111961	1
958	PRB2	2	0	0.516129	Inf	Inf	0.111961	1
959	PRB4	2	0	0.516129	Inf	Inf	0.111961	1
960	PREX2	2	0	0.516129	Inf	Inf	0.111961	1
961	PRRT3	2	0	0.516129	Inf	Inf	0.111961	1
962	PRSS48	2	0	0.516129	Inf	Inf	0.111961	1
963	PRX	2	0	0.516129	Inf	Inf	0.111961	1
964	PSG4	2	0	0.516129	Inf	Inf	0.111961	1
965	PTEN	2	0	0.516129	Inf	Inf	0.111961	1
966	PTPRB	2	0	0.516129	Inf	Inf	0.111961	1
967	RAB11FIP5	2	0	0.516129	Inf	Inf	0.111961	1
968	RAI1	2	0	0.516129	Inf	Inf	0.111961	1
969	RBMX	2	0	0.516129	Inf	Inf	0.111961	1
970	RFX6	2	0	0.516129	Inf	Inf	0.111961	1
971	RP11-1220K2.2	2	0	0.516129	Inf	Inf	0.111961	1
972	RP11-738G5.2	2	0	0.516129	Inf	Inf	0.111961	1
973	RRP7A	2	0	0.516129	Inf	Inf	0.111961	1
974	SAGE1	2	0	0.516129	Inf	Inf	0.111961	1
975	SBNO2	2	0	0.516129	Inf	Inf	0.111961	1
976	SELENBP1	2	0	0.516129	Inf	Inf	0.111961	1
977	SEMA6A	2	0	0.516129	Inf	Inf	0.111961	1
978	SERPINA3	2	0	0.516129	Inf	Inf	0.111961	1
979	SF3B1	2	0	0.516129	Inf	Inf	0.111961	1
980	SHROOM2	2	0	0.516129	Inf	Inf	0.111961	1
981	SLC12A7	2	0	0.516129	Inf	Inf	0.111961	1
982	SLC19A1	2	0	0.516129	Inf	Inf	0.111961	1
983	SLC3A2	2	0	0.516129	Inf	Inf	0.111961	1
984	SNX29	2	0	0.516129	Inf	Inf	0.111961	1
985	SPNS3	2	0	0.516129	Inf	Inf	0.111961	1
986	STK31	2	0	0.516129	Inf	Inf	0.111961	1
987	STYK1	2	0	0.516129	Inf	Inf	0.111961	1
988	SYN3	2	0	0.516129	Inf	Inf	0.111961	1
989	SYVN1	2	0	0.516129	Inf	Inf	0.111961	1
990	TACC2	2	0	0.516129	Inf	Inf	0.111961	1
991	TCHH	2	0	0.516129	Inf	Inf	0.111961	1
992	TEKT4	2	0	0.516129	Inf	Inf	0.111961	1
993	TFAP4	2	0	0.516129	Inf	Inf	0.111961	1
994	TFEC	2	0	0.516129	Inf	Inf	0.111961	1
995	TFRC	2	0	0.516129	Inf	Inf	0.111961	1
996	TOX	2	0	0.516129	Inf	Inf	0.111961	1
997	TPSD1	2	0	0.516129	Inf	Inf	0.111961	1
998	TRPC3	2	0	0.516129	Inf	Inf	0.111961	1
999	TRPC4AP	2	0	0.516129	Inf	Inf	0.111961	1
1000	TRPM2	2	0	0.516129	Inf	Inf	0.111961	1
1001	TRPV1	2	0	0.516129	Inf	Inf	0.111961	1
1002	TSR1	2	0	0.516129	Inf	Inf	0.111961	1
1003	TUBA1A	2	0	0.516129	Inf	Inf	0.111961	1
1004	UBE4B	2	0	0.516129	Inf	Inf	0.111961	1
1005	UBR4	2	0	0.516129	Inf	Inf	0.111961	1
1006	UFL1	2	0	0.516129	Inf	Inf	0.111961	1
1007	USH2A	2	0	0.516129	Inf	Inf	0.111961	1
1008	USP9X	2	0	0.516129	Inf	Inf	0.111961	1
1009	WHSC1L1	2	0	0.516129	Inf	Inf	0.111961	1
1010	ZAN	2	0	0.516129	Inf	Inf	0.111961	1
1011	ZMIZ2	2	0	0.516129	Inf	Inf	0.111961	1
1012	ZNF182	2	0	0.516129	Inf	Inf	0.111961	1
1013	ZNF185	2	0	0.516129	Inf	Inf	0.111961	1
1014	ZNF257	2	0	0.516129	Inf	Inf	0.111961	1
1015	ZNF469	2	0	0.516129	Inf	Inf	0.111961	1
1016	ZNF669	2	0	0.516129	Inf	Inf	0.111961	1
1017	ADAMTS7	1	2	0.540323	0.275119	5.88747	0.00424943	1
1018	ARHGAP32	1	2	0.540323	0.275119	5.88747	0.00424943	1
1019	ASIC1	1	2	0.540323	0.275119	5.88747	0.00424943	1
1020	CASP5	1	2	0.540323	0.275119	5.88747	0.00424943	1
1021	CORO1C	1	2	0.540323	0.275119	5.88747	0.00424943	1
1022	DAAM2	1	2	0.540323	0.275119	5.88747	0.00424943	1
1023	FCGBP	1	2	0.540323	0.275119	5.88747	0.00424943	1
1024	HOMER3	1	2	0.540323	0.275119	5.88747	0.00424943	1
1025	LRRK1	1	2	0.540323	0.275119	5.88747	0.00424943	1
1026	MYO1C	1	2	0.540323	0.275119	5.88747	0.00424943	1
1027	OR14K1	1	2	0.540323	0.275119	5.88747	0.00424943	1
1028	OR5M9	1	2	0.540323	0.275119	5.88747	0.00424943	1
1029	PRRC2C	1	2	0.540323	0.275119	5.88747	0.00424943	1
1030	PRSS3	1	2	0.540323	0.275119	5.88747	0.00424943	1
1031	PTPRC	1	2	0.540323	0.275119	5.88747	0.00424943	1
1032	RELN	1	2	0.540323	0.275119	5.88747	0.00424943	1
1033	RFPL4A	1	2	0.540323	0.275119	5.88747	0.00424943	1
1034	RYR1	1	2	0.540323	0.275119	5.88747	0.00424943	1
1035	RYR3	1	2	0.540323	0.275119	5.88747	0.00424943	1
1036	SEZ6L	1	2	0.540323	0.275119	5.88747	0.00424943	1
1037	SLC7A8	1	2	0.540323	0.275119	5.88747	0.00424943	1
1038	TAS2R30	1	2	0.540323	0.275119	5.88747	0.00424943	1
1039	TECPR2	1	2	0.540323	0.275119	5.88747	0.00424943	1
1040	UVSSA	1	2	0.540323	0.275119	5.88747	0.00424943	1
1041	ZNF500	1	2	0.540323	0.275119	5.88747	0.00424943	1
1042	ZNF646	1	2	0.540323	0.275119	5.88747	0.00424943	1
1043	AC092964.1	2	2	0.619577	0.566374	8.93053	0.0358324	1
1044	ANKRD36C	2	2	0.619577	0.566374	8.93053	0.0358324	1
1045	FAM219B	2	2	0.619577	0.566374	8.93053	0.0358324	1
1046	KRT18	2	2	0.619577	0.566374	8.93053	0.0358324	1
1047	LILRA1	2	2	0.619577	0.566374	8.93053	0.0358324	1
1048	NANOGNB	2	2	0.619577	0.566374	8.93053	0.0358324	1
1049	NOTCH2	2	2	0.619577	0.566374	8.93053	0.0358324	1
1050	NOTCH3	2	2	0.619577	0.566374	8.93053	0.0358324	1
1051	OBSCN	2	2	0.619577	0.566374	8.93053	0.0358324	1
1052	OR8U1	2	2	0.619577	0.566374	8.93053	0.0358324	1
1053	PDE4DIP	2	2	0.619577	0.566374	8.93053	0.0358324	1
1054	RP11-382J12.1	2	2	0.619577	0.566374	8.93053	0.0358324	1
1055	RP11-766F14.2	2	2	0.619577	0.566374	8.93053	0.0358324	1
1056	RP11-863K10.7	2	2	0.619577	0.566374	8.93053	0.0358324	1
1057	SLC25A3	2	2	0.619577	0.566374	8.93053	0.0358324	1
1058	SUSD2	2	2	0.619577	0.566374	8.93053	0.0358324	1
1059	TCP10	2	2	0.619577	0.566374	8.93053	0.0358324	1
1060	CDC27	4	1	0.626371	2.67356	147.417	0.222586	1
1061	FRG1B	4	1	0.626371	2.67356	147.417	0.222586	1
1062	KRTAP13-3	4	1	0.626371	2.67356	147.417	0.222586	1
1063	KRTAP4-11	4	1	0.626371	2.67356	147.417	0.222586	1
1064	MST1	4	1	0.626371	2.67356	147.417	0.222586	1
1065	OR7E24	4	1	0.626371	2.67356	147.417	0.222586	1
1066	PAK2	4	1	0.626371	2.67356	147.417	0.222586	1
1067	PRSS1	4	1	0.626371	2.67356	147.417	0.222586	1
1068	SLC35G5	4	1	0.626371	2.67356	147.417	0.222586	1
1069	BRD9	3	3	0.647128	0.540547	4.89254	0.0592512	1
1070	TTN	6	2	0.675719	2.09486	25.4403	0.289976	1
1071	NBPF1	5	2	0.68332	1.64126	20.4629	0.212813	1
1072	DCHS1	5	4	0.695987	0.675412	4.43458	0.107499	1
1073	MUC4	11	5	0.715987	1.68231	9.36529	0.324272	1
1074	MUC6	8	6	0.717831	0.675288	3.56588	0.125197	1
1075	FRG1	3	2	1	0.885851	12.3165	0.0852304	1
1076	IFITM3	3	2	1	0.885851	12.3165	0.0852304	1
1077	KRTAP5-7	3	2	1	0.885851	12.3165	0.0852304	1
1078	POU4F1	3	2	1	0.885851	12.3165	0.0852304	1
1079	43530	1	0	1	Inf	Inf	0.0154	1
1080	43709	1	0	1	Inf	Inf	0.0154	1
1081	43713	1	0	1	Inf	Inf	0.0154	1
1082	AARS2	1	0	1	Inf	Inf	0.0154	1
1083	AATK	1	0	1	Inf	Inf	0.0154	1
1084	ABCA4	1	0	1	Inf	Inf	0.0154	1
1085	ABCB11	1	0	1	Inf	Inf	0.0154	1
1086	ABCB5	1	0	1	Inf	Inf	0.0154	1
1087	ABCC1	1	0	1	Inf	Inf	0.0154	1
1088	ABCC3	1	0	1	Inf	Inf	0.0154	1
1089	ABCD2	1	0	1	Inf	Inf	0.0154	1
1090	ABCG4	1	0	1	Inf	Inf	0.0154	1
1091	ABHD17C	1	0	1	Inf	Inf	0.0154	1
1092	ABL1	1	0	1	Inf	Inf	0.0154	1
1093	ABRA	1	0	1	Inf	Inf	0.0154	1
1094	AC007557.1	1	0	1	Inf	Inf	0.0154	1
1095	AC011475.1	1	0	1	Inf	Inf	0.0154	1
1096	AC011500.1	1	0	1	Inf	Inf	0.0154	1
1097	AC017104.2	1	0	1	Inf	Inf	0.0154	1
1098	AC018470.1	1	0	1	Inf	Inf	0.0154	1
1099	AC025287.1	1	0	1	Inf	Inf	0.0154	1
1100	AC091801.1	1	0	1	Inf	Inf	0.0154	1
1101	AC096644.1	2	1	1	1.21473	78.537	0.0567692	1
1102	AC104472.1	1	0	1	Inf	Inf	0.0154	1
1103	ACACA	1	0	1	Inf	Inf	0.0154	1
1104	ACCSL	1	0	1	Inf	Inf	0.0154	1
1105	ACD	1	0	1	Inf	Inf	0.0154	1
1106	ACER3	1	0	1	Inf	Inf	0.0154	1
1107	ACOXL	1	0	1	Inf	Inf	0.0154	1
1108	ACRC	1	0	1	Inf	Inf	0.0154	1
1109	ACSBG1	1	0	1	Inf	Inf	0.0154	1
1110	ACSL6	1	0	1	Inf	Inf	0.0154	1
1111	ACSM4	1	0	1	Inf	Inf	0.0154	1
1112	ACTB	1	0	1	Inf	Inf	0.0154	1
1113	ACTC1	1	0	1	Inf	Inf	0.0154	1
1114	ACTL7A	1	0	1	Inf	Inf	0.0154	1
1115	ACTL7B	1	0	1	Inf	Inf	0.0154	1
1116	ADAM19	1	0	1	Inf	Inf	0.0154	1
1117	ADAM30	1	0	1	Inf	Inf	0.0154	1
1118	ADAMTS13	1	0	1	Inf	Inf	0.0154	1
1119	ADAMTS16	1	0	1	Inf	Inf	0.0154	1
1120	ADAMTS6	1	0	1	Inf	Inf	0.0154	1
1121	ADAMTS8	1	0	1	Inf	Inf	0.0154	1
1122	ADAMTSL4	1	0	1	Inf	Inf	0.0154	1
1123	ADAR	1	0	1	Inf	Inf	0.0154	1
1124	ADCY5	1	0	1	Inf	Inf	0.0154	1
1125	ADCY7	1	0	1	Inf	Inf	0.0154	1
1126	ADCY8	1	0	1	Inf	Inf	0.0154	1
1127	ADD2	1	0	1	Inf	Inf	0.0154	1
1128	ADSL	1	0	1	Inf	Inf	0.0154	1
1129	AFF1	1	0	1	Inf	Inf	0.0154	1
1130	AFG3L2	1	0	1	Inf	Inf	0.0154	1
1131	AGAP5	1	0	1	Inf	Inf	0.0154	1
1132	AGL	1	0	1	Inf	Inf	0.0154	1
1133	AGTR2	1	0	1	Inf	Inf	0.0154	1
1134	AHDC1	1	0	1	Inf	Inf	0.0154	1
1135	AHNAK2	6	4	1	0.861319	5.48081	0.146648	1
1136	AIM2	1	0	1	Inf	Inf	0.0154	1
1137	AIRE	1	0	1	Inf	Inf	0.0154	1
1138	AJUBA	1	0	1	Inf	Inf	0.0154	1
1139	AK2	1	0	1	Inf	Inf	0.0154	1
1140	AKAP1	1	0	1	Inf	Inf	0.0154	1
1141	AKAP3	1	0	1	Inf	Inf	0.0154	1
1142	AKIRIN1	1	0	1	Inf	Inf	0.0154	1
1143	AL035588.1	1	0	1	Inf	Inf	0.0154	1
1144	AL161915.1	1	0	1	Inf	Inf	0.0154	1
1145	AL590708.2	1	0	1	Inf	Inf	0.0154	1
1146	AL627309.1	1	0	1	Inf	Inf	0.0154	1
1147	ALDH16A1	1	0	1	Inf	Inf	0.0154	1
1148	ALDH1A1	1	0	1	Inf	Inf	0.0154	1
1149	ALG10B	1	0	1	Inf	Inf	0.0154	1
1150	ALOX5	1	0	1	Inf	Inf	0.0154	1
1151	ALOXE3	1	0	1	Inf	Inf	0.0154	1
1152	ALPPL2	4	2	1	1.24147	16.1298	0.144721	1
1153	ALS2	1	0	1	Inf	Inf	0.0154	1
1154	ALS2CL	1	0	1	Inf	Inf	0.0154	1
1155	AMER1	1	0	1	Inf	Inf	0.0154	1
1156	AMFR	1	0	1	Inf	Inf	0.0154	1
1157	AMOT	1	0	1	Inf	Inf	0.0154	1
1158	AMPD3	1	0	1	Inf	Inf	0.0154	1
1159	ANGPTL3	1	0	1	Inf	Inf	0.0154	1
1160	ANK1	1	0	1	Inf	Inf	0.0154	1
1161	ANK3	1	0	1	Inf	Inf	0.0154	1
1162	ANKDD1A	1	0	1	Inf	Inf	0.0154	1
1163	ANKRD12	1	0	1	Inf	Inf	0.0154	1
1164	ANKRD17	1	0	1	Inf	Inf	0.0154	1
1165	ANKRD30A	1	0	1	Inf	Inf	0.0154	1
1166	ANKRD40	1	0	1	Inf	Inf	0.0154	1
1167	ANKRD62	1	0	1	Inf	Inf	0.0154	1
1168	ANKS1A	1	0	1	Inf	Inf	0.0154	1
1169	ANO3	1	0	1	Inf	Inf	0.0154	1
1170	ANO7	1	0	1	Inf	Inf	0.0154	1
1171	ANO8	1	0	1	Inf	Inf	0.0154	1
1172	ANTXR2	1	0	1	Inf	Inf	0.0154	1
1173	ANXA13	1	0	1	Inf	Inf	0.0154	1
1174	AP000783.1	1	0	1	Inf	Inf	0.0154	1
1175	AP001024.1	1	0	1	Inf	Inf	0.0154	1
1176	AP003068.23	1	0	1	Inf	Inf	0.0154	1
1177	AP2A1	1	0	1	Inf	Inf	0.0154	1
1178	AP5B1	1	0	1	Inf	Inf	0.0154	1
1179	APBA2	1	0	1	Inf	Inf	0.0154	1
1180	APOA5	1	0	1	Inf	Inf	0.0154	1
1181	APOB	1	0	1	Inf	Inf	0.0154	1
1182	APOBEC3A	1	0	1	Inf	Inf	0.0154	1
1183	APOBEC3D	1	0	1	Inf	Inf	0.0154	1
1184	APOBR	1	0	1	Inf	Inf	0.0154	1
1185	APOF	1	0	1	Inf	Inf	0.0154	1
1186	APOL1	1	0	1	Inf	Inf	0.0154	1
1187	AQP12B	1	0	1	Inf	Inf	0.0154	1
1188	ARFGEF2	1	0	1	Inf	Inf	0.0154	1
1189	ARHGAP10	1	0	1	Inf	Inf	0.0154	1
1190	ARHGAP11A	1	0	1	Inf	Inf	0.0154	1
1191	ARHGAP39	1	0	1	Inf	Inf	0.0154	1
1192	ARHGDIB	1	0	1	Inf	Inf	0.0154	1
1193	ARHGEF10L	1	0	1	Inf	Inf	0.0154	1
1194	ARHGEF18	1	0	1	Inf	Inf	0.0154	1
1195	ARHGEF40	1	0	1	Inf	Inf	0.0154	1
1196	ARHGEF7	1	0	1	Inf	Inf	0.0154	1
1197	ARL4D	1	0	1	Inf	Inf	0.0154	1
1198	ARMC9	1	0	1	Inf	Inf	0.0154	1
1199	ARPC1B	1	0	1	Inf	Inf	0.0154	1
1200	ARPP19	1	0	1	Inf	Inf	0.0154	1
1201	ARSH	1	0	1	Inf	Inf	0.0154	1
1202	ASAP1	1	0	1	Inf	Inf	0.0154	1
1203	ASB3	1	0	1	Inf	Inf	0.0154	1
1204	ASIC3	1	0	1	Inf	Inf	0.0154	1
1205	ASPDH	1	0	1	Inf	Inf	0.0154	1
1206	ASPM	1	0	1	Inf	Inf	0.0154	1
1207	ASTE1	2	1	1	1.21473	78.537	0.0567692	1
1208	ASXL1	1	0	1	Inf	Inf	0.0154	1
1209	ATP11C	1	0	1	Inf	Inf	0.0154	1
1210	ATP12A	1	0	1	Inf	Inf	0.0154	1
1211	ATP13A1	1	0	1	Inf	Inf	0.0154	1
1212	ATP13A2	1	0	1	Inf	Inf	0.0154	1
1213	ATP13A4	1	0	1	Inf	Inf	0.0154	1
1214	ATP13A5	1	0	1	Inf	Inf	0.0154	1
1215	ATP1A1	1	0	1	Inf	Inf	0.0154	1
1216	ATP1B4	1	0	1	Inf	Inf	0.0154	1
1217	ATP2A1	1	0	1	Inf	Inf	0.0154	1
1218	ATP2A3	1	0	1	Inf	Inf	0.0154	1
1219	ATP5A1	1	0	1	Inf	Inf	0.0154	1
1220	ATP5H	1	0	1	Inf	Inf	0.0154	1
1221	ATP6V1C1	1	0	1	Inf	Inf	0.0154	1
1222	ATR	1	0	1	Inf	Inf	0.0154	1
1223	ATXN2	1	0	1	Inf	Inf	0.0154	1
1224	AUP1	1	0	1	Inf	Inf	0.0154	1
1225	AXDND1	1	0	1	Inf	Inf	0.0154	1
1226	B3GALNT1	1	0	1	Inf	Inf	0.0154	1
1227	BAIAP2	1	0	1	Inf	Inf	0.0154	1
1228	BAIAP3	1	0	1	Inf	Inf	0.0154	1
1229	BAZ1A	1	0	1	Inf	Inf	0.0154	1
1230	BBS12	1	0	1	Inf	Inf	0.0154	1
1231	BCKDK	1	0	1	Inf	Inf	0.0154	1
1232	BCL6	1	0	1	Inf	Inf	0.0154	1
1233	BEND3	1	0	1	Inf	Inf	0.0154	1
1234	BFAR	1	0	1	Inf	Inf	0.0154	1
1235	BIRC7	1	0	1	Inf	Inf	0.0154	1
1236	BIVM-ERCC5	1	0	1	Inf	Inf	0.0154	1
1237	BLM	1	0	1	Inf	Inf	0.0154	1
1238	BMP5	1	0	1	Inf	Inf	0.0154	1
1239	BMPER	1	0	1	Inf	Inf	0.0154	1
1240	BNIP1	1	0	1	Inf	Inf	0.0154	1
1241	BNIP2	1	0	1	Inf	Inf	0.0154	1
1242	BOD1	1	0	1	Inf	Inf	0.0154	1
1243	BRD4	1	0	1	Inf	Inf	0.0154	1
1244	BRSK1	1	0	1	Inf	Inf	0.0154	1
1245	BRWD1	1	0	1	Inf	Inf	0.0154	1
1246	BSDC1	1	0	1	Inf	Inf	0.0154	1
1247	BSN	1	0	1	Inf	Inf	0.0154	1
1248	BSX	1	0	1	Inf	Inf	0.0154	1
1249	BTBD11	1	0	1	Inf	Inf	0.0154	1
1250	BTBD18	1	0	1	Inf	Inf	0.0154	1
1251	BTNL3	1	0	1	Inf	Inf	0.0154	1
1252	C10orf118	1	0	1	Inf	Inf	0.0154	1
1253	C10orf126	1	0	1	Inf	Inf	0.0154	1
1254	C10orf32	1	0	1	Inf	Inf	0.0154	1
1255	C11orf16	1	0	1	Inf	Inf	0.0154	1
1256	C11orf24	1	0	1	Inf	Inf	0.0154	1
1257	C14orf23	1	0	1	Inf	Inf	0.0154	1
1258	C16orf89	1	0	1	Inf	Inf	0.0154	1
1259	C16orf96	1	0	1	Inf	Inf	0.0154	1
1260	C17orf112	1	0	1	Inf	Inf	0.0154	1
1261	C17orf59	1	0	1	Inf	Inf	0.0154	1
1262	C17orf74	1	0	1	Inf	Inf	0.0154	1
1263	C1QTNF5	1	0	1	Inf	Inf	0.0154	1
1264	C1orf116	1	0	1	Inf	Inf	0.0154	1
1265	C1orf147	1	0	1	Inf	Inf	0.0154	1
1266	C21orf2	1	0	1	Inf	Inf	0.0154	1
1267	C2orf44	1	0	1	Inf	Inf	0.0154	1
1268	C2orf70	1	0	1	Inf	Inf	0.0154	1
1269	C3	1	0	1	Inf	Inf	0.0154	1
1270	C3orf49	1	0	1	Inf	Inf	0.0154	1
1271	C4orf32	1	0	1	Inf	Inf	0.0154	1
1272	C4orf6	1	0	1	Inf	Inf	0.0154	1
1273	C5orf42	1	0	1	Inf	Inf	0.0154	1
1274	C5orf60	1	0	1	Inf	Inf	0.0154	1
1275	C7orf25	1	0	1	Inf	Inf	0.0154	1
1276	C7orf60	1	0	1	Inf	Inf	0.0154	1
1277	C8orf17	1	0	1	Inf	Inf	0.0154	1
1278	C8orf44	3	1	1	1.90433	110.959	0.132447	1
1279	C9orf114	1	0	1	Inf	Inf	0.0154	1
1280	C9orf41	1	0	1	Inf	Inf	0.0154	1
1281	C9orf62	1	0	1	Inf	Inf	0.0154	1
1282	CABP5	1	0	1	Inf	Inf	0.0154	1
1283	CACNA1B	1	0	1	Inf	Inf	0.0154	1
1284	CACNA1C	1	0	1	Inf	Inf	0.0154	1
1285	CACNA2D3	1	0	1	Inf	Inf	0.0154	1
1286	CACNG3	1	0	1	Inf	Inf	0.0154	1
1287	CAGE1	1	0	1	Inf	Inf	0.0154	1
1288	CALCOCO1	1	0	1	Inf	Inf	0.0154	1
1289	CALD1	1	0	1	Inf	Inf	0.0154	1
1290	CAMK1D	1	0	1	Inf	Inf	0.0154	1
1291	CAMKV	2	1	1	1.21473	78.537	0.0567692	1
1292	CAND2	1	0	1	Inf	Inf	0.0154	1
1293	CANX	1	0	1	Inf	Inf	0.0154	1
1294	CAPN8	1	0	1	Inf	Inf	0.0154	1
1295	CAPN9	1	0	1	Inf	Inf	0.0154	1
1296	CASC3	1	0	1	Inf	Inf	0.0154	1
1297	CASZ1	1	0	1	Inf	Inf	0.0154	1
1298	CAT	1	0	1	Inf	Inf	0.0154	1
1299	CATSPER2	1	0	1	Inf	Inf	0.0154	1
1300	CBL	1	0	1	Inf	Inf	0.0154	1
1301	CBR1	1	0	1	Inf	Inf	0.0154	1
1302	CBX1	1	0	1	Inf	Inf	0.0154	1
1303	CBX4	1	0	1	Inf	Inf	0.0154	1
1304	CC2D1A	1	0	1	Inf	Inf	0.0154	1
1305	CCAR1	1	0	1	Inf	Inf	0.0154	1
1306	CCDC129	1	0	1	Inf	Inf	0.0154	1
1307	CCDC13	1	0	1	Inf	Inf	0.0154	1
1308	CCDC136	1	0	1	Inf	Inf	0.0154	1
1309	CCDC144NL	1	0	1	Inf	Inf	0.0154	1
1310	CCDC147	1	0	1	Inf	Inf	0.0154	1
1311	CCDC28B	1	0	1	Inf	Inf	0.0154	1
1312	CCDC36	1	0	1	Inf	Inf	0.0154	1
1313	CCDC39	1	0	1	Inf	Inf	0.0154	1
1314	CCDC43	1	0	1	Inf	Inf	0.0154	1
1315	CCDC81	1	0	1	Inf	Inf	0.0154	1
1316	CCDC85C	1	0	1	Inf	Inf	0.0154	1
1317	CCDC86	1	0	1	Inf	Inf	0.0154	1
1318	CCDC88A	1	0	1	Inf	Inf	0.0154	1
1319	CCL16	1	0	1	Inf	Inf	0.0154	1
1320	CCNT2	1	0	1	Inf	Inf	0.0154	1
1321	CCPG1	1	0	1	Inf	Inf	0.0154	1
1322	CD320	1	0	1	Inf	Inf	0.0154	1
1323	CD3G	1	0	1	Inf	Inf	0.0154	1
1324	CD9	1	0	1	Inf	Inf	0.0154	1
1325	CDAN1	1	0	1	Inf	Inf	0.0154	1
1326	CDC42BPB	2	1	1	1.21473	78.537	0.0567692	1
1327	CDCP1	1	0	1	Inf	Inf	0.0154	1
1328	CDCP2	1	0	1	Inf	Inf	0.0154	1
1329	CDH10	1	0	1	Inf	Inf	0.0154	1
1330	CDH12	1	0	1	Inf	Inf	0.0154	1
1331	CDH23	1	0	1	Inf	Inf	0.0154	1
1332	CDH6	1	0	1	Inf	Inf	0.0154	1
1333	CDKL2	1	0	1	Inf	Inf	0.0154	1
1334	CDKN2A	1	0	1	Inf	Inf	0.0154	1
1335	CDS1	1	0	1	Inf	Inf	0.0154	1
1336	CDS2	1	0	1	Inf	Inf	0.0154	1
1337	CDV3	1	0	1	Inf	Inf	0.0154	1
1338	CDX1	1	0	1	Inf	Inf	0.0154	1
1339	CEACAM8	1	0	1	Inf	Inf	0.0154	1
1340	CEL	1	0	1	Inf	Inf	0.0154	1
1341	CELSR3	1	0	1	Inf	Inf	0.0154	1
1342	CENPE	1	0	1	Inf	Inf	0.0154	1
1343	CEP135	1	0	1	Inf	Inf	0.0154	1
1344	CEP290	1	0	1	Inf	Inf	0.0154	1
1345	CEP57L1	1	0	1	Inf	Inf	0.0154	1
1346	CERCAM	1	0	1	Inf	Inf	0.0154	1
1347	CFLAR	1	0	1	Inf	Inf	0.0154	1
1348	CFP	1	0	1	Inf	Inf	0.0154	1
1349	CHCHD7	1	0	1	Inf	Inf	0.0154	1
1350	CHD1	1	0	1	Inf	Inf	0.0154	1
1351	CHD2	1	0	1	Inf	Inf	0.0154	1
1352	CHD3	1	0	1	Inf	Inf	0.0154	1
1353	CHD9	1	0	1	Inf	Inf	0.0154	1
1354	CHERP	1	0	1	Inf	Inf	0.0154	1
1355	CHFR	1	0	1	Inf	Inf	0.0154	1
1356	CHID1	1	0	1	Inf	Inf	0.0154	1
1357	CHRDL2	1	0	1	Inf	Inf	0.0154	1
1358	CHRM3	1	0	1	Inf	Inf	0.0154	1
1359	CIC	1	0	1	Inf	Inf	0.0154	1
1360	CIZ1	1	0	1	Inf	Inf	0.0154	1
1361	CKAP5	1	0	1	Inf	Inf	0.0154	1
1362	CLASRP	1	0	1	Inf	Inf	0.0154	1
1363	CLCA4	1	0	1	Inf	Inf	0.0154	1
1364	CLCN1	1	0	1	Inf	Inf	0.0154	1
1365	CLCN5	1	0	1	Inf	Inf	0.0154	1
1366	CLDN17	1	0	1	Inf	Inf	0.0154	1
1367	CLDN20	1	0	1	Inf	Inf	0.0154	1
1368	CLEC16A	1	0	1	Inf	Inf	0.0154	1
1369	CLEC18A	1	0	1	Inf	Inf	0.0154	1
1370	CLN3	1	0	1	Inf	Inf	0.0154	1
1371	CLN8	1	0	1	Inf	Inf	0.0154	1
1372	CLSTN2	1	0	1	Inf	Inf	0.0154	1
1373	CNGB1	1	0	1	Inf	Inf	0.0154	1
1374	CNKSR1	1	0	1	Inf	Inf	0.0154	1
1375	CNNM1	1	0	1	Inf	Inf	0.0154	1
1376	CNTFR	1	0	1	Inf	Inf	0.0154	1
1377	CNTNAP3B	1	0	1	Inf	Inf	0.0154	1
1378	COG4	1	0	1	Inf	Inf	0.0154	1
1379	COL11A1	1	0	1	Inf	Inf	0.0154	1
1380	COL17A1	1	0	1	Inf	Inf	0.0154	1
1381	COL20A1	1	0	1	Inf	Inf	0.0154	1
1382	COL22A1	1	0	1	Inf	Inf	0.0154	1
1383	COL26A1	1	0	1	Inf	Inf	0.0154	1
1384	COL4A2	1	0	1	Inf	Inf	0.0154	1
1385	COL4A4	1	0	1	Inf	Inf	0.0154	1
1386	COL6A3	1	0	1	Inf	Inf	0.0154	1
1387	CPB1	1	0	1	Inf	Inf	0.0154	1
1388	CPEB4	1	0	1	Inf	Inf	0.0154	1
1389	CPLX3	1	0	1	Inf	Inf	0.0154	1
1390	CPN2	1	0	1	Inf	Inf	0.0154	1
1391	CPNE9	1	0	1	Inf	Inf	0.0154	1
1392	CPZ	1	0	1	Inf	Inf	0.0154	1
1393	CREBBP	1	0	1	Inf	Inf	0.0154	1
1394	CREG2	1	0	1	Inf	Inf	0.0154	1
1395	CRKL	1	0	1	Inf	Inf	0.0154	1
1396	CRTAC1	1	0	1	Inf	Inf	0.0154	1
1397	CRYBG3	1	0	1	Inf	Inf	0.0154	1
1398	CRYZL1	1	0	1	Inf	Inf	0.0154	1
1399	CSDE1	1	0	1	Inf	Inf	0.0154	1
1400	CSH2	1	0	1	Inf	Inf	0.0154	1
1401	CSN2	1	0	1	Inf	Inf	0.0154	1
1402	CSNK1A1L	1	0	1	Inf	Inf	0.0154	1
1403	CSNK2A3	1	0	1	Inf	Inf	0.0154	1
1404	CSRP3	1	0	1	Inf	Inf	0.0154	1
1405	CTCFL	1	0	1	Inf	Inf	0.0154	1
1406	CTD-3193O13.9	1	0	1	Inf	Inf	0.0154	1
1407	CUL5	1	0	1	Inf	Inf	0.0154	1
1408	CXorf30	1	0	1	Inf	Inf	0.0154	1
1409	CXorf40B	1	0	1	Inf	Inf	0.0154	1
1410	CYB561	1	0	1	Inf	Inf	0.0154	1
1411	CYB5R1	1	0	1	Inf	Inf	0.0154	1
1412	CYB5R2	1	0	1	Inf	Inf	0.0154	1
1413	CYC1	1	0	1	Inf	Inf	0.0154	1
1414	CYFIP1	3	1	1	1.90433	110.959	0.132447	1
1415	CYP24A1	1	0	1	Inf	Inf	0.0154	1
1416	CYP2B6	1	0	1	Inf	Inf	0.0154	1
1417	CYP2C8	1	0	1	Inf	Inf	0.0154	1
1418	CYP2D6	1	0	1	Inf	Inf	0.0154	1
1419	CYP2F1	1	0	1	Inf	Inf	0.0154	1
1420	CYP4B1	1	0	1	Inf	Inf	0.0154	1
1421	CYTH3	1	0	1	Inf	Inf	0.0154	1
1422	CYTH4	1	0	1	Inf	Inf	0.0154	1
1423	DAB2	1	0	1	Inf	Inf	0.0154	1
1424	DAB2IP	1	0	1	Inf	Inf	0.0154	1
1425	DACH2	1	0	1	Inf	Inf	0.0154	1
1426	DAPK1	1	0	1	Inf	Inf	0.0154	1
1427	DCAF4L1	1	0	1	Inf	Inf	0.0154	1
1428	DCAF5	1	0	1	Inf	Inf	0.0154	1
1429	DCAF8	1	0	1	Inf	Inf	0.0154	1
1430	DCP2	1	0	1	Inf	Inf	0.0154	1
1431	DDN	1	0	1	Inf	Inf	0.0154	1
1432	DDOST	1	0	1	Inf	Inf	0.0154	1
1433	DDX11	4	2	1	1.24147	16.1298	0.144721	1
1434	DDX18	1	0	1	Inf	Inf	0.0154	1
1435	DDX56	1	0	1	Inf	Inf	0.0154	1
1436	DDX58	1	0	1	Inf	Inf	0.0154	1
1437	DEGS1	1	0	1	Inf	Inf	0.0154	1
1438	DENND2C	1	0	1	Inf	Inf	0.0154	1
1439	DENND4A	1	0	1	Inf	Inf	0.0154	1
1440	DENND5B	1	0	1	Inf	Inf	0.0154	1
1441	DGAT1	1	0	1	Inf	Inf	0.0154	1
1442	DGCR14	1	0	1	Inf	Inf	0.0154	1
1443	DGKI	1	0	1	Inf	Inf	0.0154	1
1444	DHRS4	1	0	1	Inf	Inf	0.0154	1
1445	DHRS4-AS1	3	1	1	1.90433	110.959	0.132447	1
1446	DHTKD1	1	0	1	Inf	Inf	0.0154	1
1447	DHX33	1	0	1	Inf	Inf	0.0154	1
1448	DHX58	1	0	1	Inf	Inf	0.0154	1
1449	DICER1	1	0	1	Inf	Inf	0.0154	1
1450	DIP2B	1	0	1	Inf	Inf	0.0154	1
1451	DLG4	1	0	1	Inf	Inf	0.0154	1
1452	DLK1	1	0	1	Inf	Inf	0.0154	1
1453	DLL1	1	0	1	Inf	Inf	0.0154	1
1454	DLX4	1	0	1	Inf	Inf	0.0154	1
1455	DLX6	1	0	1	Inf	Inf	0.0154	1
1456	DNAH10	1	0	1	Inf	Inf	0.0154	1
1457	DNAH11	2	1	1	1.21473	78.537	0.0567692	1
1458	DNAH14	1	0	1	Inf	Inf	0.0154	1
1459	DNAH3	1	0	1	Inf	Inf	0.0154	1
1460	DNAH5	1	0	1	Inf	Inf	0.0154	1
1461	DNAH8	1	0	1	Inf	Inf	0.0154	1
1462	DNAH9	1	0	1	Inf	Inf	0.0154	1
1463	DNAI2	1	0	1	Inf	Inf	0.0154	1
1464	DNAJB1	1	0	1	Inf	Inf	0.0154	1
1465	DNAJC14	1	0	1	Inf	Inf	0.0154	1
1466	DNMT3B	1	0	1	Inf	Inf	0.0154	1
1467	DNPEP	1	0	1	Inf	Inf	0.0154	1
1468	DOCK1	1	0	1	Inf	Inf	0.0154	1
1469	DOCK6	1	0	1	Inf	Inf	0.0154	1
1470	DOPEY1	1	0	1	Inf	Inf	0.0154	1
1471	DPAGT1	1	0	1	Inf	Inf	0.0154	1
1472	DSC3	1	0	1	Inf	Inf	0.0154	1
1473	DSCR8	1	0	1	Inf	Inf	0.0154	1
1474	DSE	1	0	1	Inf	Inf	0.0154	1
1475	DSG4	1	0	1	Inf	Inf	0.0154	1
1476	DSN1	1	0	1	Inf	Inf	0.0154	1
1477	DSP	1	0	1	Inf	Inf	0.0154	1
1478	DST	3	1	1	1.90433	110.959	0.132447	1
1479	DUOX1	1	0	1	Inf	Inf	0.0154	1
1480	DUSP12	1	0	1	Inf	Inf	0.0154	1
1481	DUSP21	1	0	1	Inf	Inf	0.0154	1
1482	DYNAP	1	0	1	Inf	Inf	0.0154	1
1483	DYNC1H1	1	0	1	Inf	Inf	0.0154	1
1484	DYNC1I1	1	0	1	Inf	Inf	0.0154	1
1485	DZANK1	1	0	1	Inf	Inf	0.0154	1
1486	EBF1	1	0	1	Inf	Inf	0.0154	1
1487	EBF2	1	0	1	Inf	Inf	0.0154	1
1488	EBLN2	1	0	1	Inf	Inf	0.0154	1
1489	EBP	1	0	1	Inf	Inf	0.0154	1
1490	ECE2	1	0	1	Inf	Inf	0.0154	1
1491	ECHS1	1	0	1	Inf	Inf	0.0154	1
1492	EDEM3	1	0	1	Inf	Inf	0.0154	1
1493	EDN3	1	0	1	Inf	Inf	0.0154	1
1494	EEF1G	1	0	1	Inf	Inf	0.0154	1
1495	EFCAB10	1	0	1	Inf	Inf	0.0154	1
1496	EFCC1	1	0	1	Inf	Inf	0.0154	1
1497	EFHD1	1	0	1	Inf	Inf	0.0154	1
1498	EGR1	1	0	1	Inf	Inf	0.0154	1
1499	EHHADH	2	1	1	1.21473	78.537	0.0567692	1
1500	EIF2AK4	1	0	1	Inf	Inf	0.0154	1
1501	EIF3L	1	0	1	Inf	Inf	0.0154	1
1502	EIF4A1	1	0	1	Inf	Inf	0.0154	1
1503	EIF4EBP3	1	0	1	Inf	Inf	0.0154	1
1504	EIF4G1	2	1	1	1.21473	78.537	0.0567692	1
1505	ELK3	1	0	1	Inf	Inf	0.0154	1
1506	ELMO1	1	0	1	Inf	Inf	0.0154	1
1507	EMC1	1	0	1	Inf	Inf	0.0154	1
1508	EML1	1	0	1	Inf	Inf	0.0154	1
1509	EN1	1	0	1	Inf	Inf	0.0154	1
1510	ENDOD1	1	0	1	Inf	Inf	0.0154	1
1511	ENTPD1	1	0	1	Inf	Inf	0.0154	1
1512	EOMES	1	0	1	Inf	Inf	0.0154	1
1513	EPB41L3	1	0	1	Inf	Inf	0.0154	1
1514	EPHA4	1	0	1	Inf	Inf	0.0154	1
1515	EPN1	1	0	1	Inf	Inf	0.0154	1
1516	EPPK1	1	0	1	Inf	Inf	0.0154	1
1517	EPX	1	0	1	Inf	Inf	0.0154	1
1518	ERCC2	1	0	1	Inf	Inf	0.0154	1
1519	ERF	1	0	1	Inf	Inf	0.0154	1
1520	ERICH2	1	0	1	Inf	Inf	0.0154	1
1521	ERMP1	1	0	1	Inf	Inf	0.0154	1
1522	ERVV-1	1	0	1	Inf	Inf	0.0154	1
1523	ERVV-2	1	0	1	Inf	Inf	0.0154	1
1524	ESRRA	3	1	1	1.90433	110.959	0.132447	1
1525	ESRRG	1	0	1	Inf	Inf	0.0154	1
1526	ESX1	1	0	1	Inf	Inf	0.0154	1
1527	ETF1	1	0	1	Inf	Inf	0.0154	1
1528	ETNK2	1	0	1	Inf	Inf	0.0154	1
1529	ETV3L	2	1	1	1.21473	78.537	0.0567692	1
1530	EXOC3	1	0	1	Inf	Inf	0.0154	1
1531	EXOC5	1	0	1	Inf	Inf	0.0154	1
1532	EYS	1	0	1	Inf	Inf	0.0154	1
1533	EZH2	1	0	1	Inf	Inf	0.0154	1
1534	EZR	1	0	1	Inf	Inf	0.0154	1
1535	F7	1	0	1	Inf	Inf	0.0154	1
1536	FAAH	1	0	1	Inf	Inf	0.0154	1
1537	FAM104B	1	0	1	Inf	Inf	0.0154	1
1538	FAM115A	1	0	1	Inf	Inf	0.0154	1
1539	FAM129A	1	0	1	Inf	Inf	0.0154	1
1540	FAM134C	1	0	1	Inf	Inf	0.0154	1
1541	FAM135B	1	0	1	Inf	Inf	0.0154	1
1542	FAM13A	1	0	1	Inf	Inf	0.0154	1
1543	FAM160B2	1	0	1	Inf	Inf	0.0154	1
1544	FAM182B	2	1	1	1.21473	78.537	0.0567692	1
1545	FAM186A	1	0	1	Inf	Inf	0.0154	1
1546	FAM187A	1	0	1	Inf	Inf	0.0154	1
1547	FAM209A	1	0	1	Inf	Inf	0.0154	1
1548	FAM209B	1	0	1	Inf	Inf	0.0154	1
1549	FAM20A	1	0	1	Inf	Inf	0.0154	1
1550	FAM222A	1	0	1	Inf	Inf	0.0154	1
1551	FAM227A	1	0	1	Inf	Inf	0.0154	1
1552	FAM231B	1	0	1	Inf	Inf	0.0154	1
1553	FAM231D	1	0	1	Inf	Inf	0.0154	1
1554	FAM47A	1	0	1	Inf	Inf	0.0154	1
1555	FAM47B	1	0	1	Inf	Inf	0.0154	1
1556	FAM47C	1	0	1	Inf	Inf	0.0154	1
1557	FAM71C	1	0	1	Inf	Inf	0.0154	1
1558	FAM73B	1	0	1	Inf	Inf	0.0154	1
1559	FAM84A	1	0	1	Inf	Inf	0.0154	1
1560	FAM98C	1	0	1	Inf	Inf	0.0154	1
1561	FANCL	1	0	1	Inf	Inf	0.0154	1
1562	FAT3	1	0	1	Inf	Inf	0.0154	1
1563	FBLN2	1	0	1	Inf	Inf	0.0154	1
1564	FBN3	2	1	1	1.21473	78.537	0.0567692	1
1565	FBXO38	1	0	1	Inf	Inf	0.0154	1
1566	FBXO47	1	0	1	Inf	Inf	0.0154	1
1567	FBXW11	1	0	1	Inf	Inf	0.0154	1
1568	FBXW12	1	0	1	Inf	Inf	0.0154	1
1569	FBXW5	1	0	1	Inf	Inf	0.0154	1
1570	FCGR3A	1	0	1	Inf	Inf	0.0154	1
1571	FEM1C	1	0	1	Inf	Inf	0.0154	1
1572	FETUB	1	0	1	Inf	Inf	0.0154	1
1573	FEZ1	1	0	1	Inf	Inf	0.0154	1
1574	FEZF2	1	0	1	Inf	Inf	0.0154	1
1575	FGF21	1	0	1	Inf	Inf	0.0154	1
1576	FGFBP1	1	0	1	Inf	Inf	0.0154	1
1577	FHOD1	1	0	1	Inf	Inf	0.0154	1
1578	FLG2	4	2	1	1.24147	16.1298	0.144721	1
1579	FMNL3	1	0	1	Inf	Inf	0.0154	1
1580	FNTA	1	0	1	Inf	Inf	0.0154	1
1581	FOLR3	1	0	1	Inf	Inf	0.0154	1
1582	FOLR4	1	0	1	Inf	Inf	0.0154	1
1583	FOXM1	1	0	1	Inf	Inf	0.0154	1
1584	FOXO3	1	0	1	Inf	Inf	0.0154	1
1585	FOXRED1	1	0	1	Inf	Inf	0.0154	1
1586	FREM1	1	0	1	Inf	Inf	0.0154	1
1587	FREM3	1	0	1	Inf	Inf	0.0154	1
1588	FRMD4A	1	0	1	Inf	Inf	0.0154	1
1589	FRRS1L	1	0	1	Inf	Inf	0.0154	1
1590	FRY	1	0	1	Inf	Inf	0.0154	1
1591	FRYL	1	0	1	Inf	Inf	0.0154	1
1592	FSIP2	1	0	1	Inf	Inf	0.0154	1
1593	FSTL4	1	0	1	Inf	Inf	0.0154	1
1594	FSTL5	1	0	1	Inf	Inf	0.0154	1
1595	FTMT	1	0	1	Inf	Inf	0.0154	1
1596	FUT1	1	0	1	Inf	Inf	0.0154	1
1597	FUT4	1	0	1	Inf	Inf	0.0154	1
1598	FUT6	1	0	1	Inf	Inf	0.0154	1
1599	FYB	1	0	1	Inf	Inf	0.0154	1
1600	FZD2	1	0	1	Inf	Inf	0.0154	1
1601	FZD8	1	0	1	Inf	Inf	0.0154	1
1602	G6PC3	1	0	1	Inf	Inf	0.0154	1
1603	GABRA4	1	0	1	Inf	Inf	0.0154	1
1604	GABRD	1	0	1	Inf	Inf	0.0154	1
1605	GABRG3	1	0	1	Inf	Inf	0.0154	1
1606	GABRP	1	0	1	Inf	Inf	0.0154	1
1607	GABRR2	1	0	1	Inf	Inf	0.0154	1
1608	GAK	1	0	1	Inf	Inf	0.0154	1
1609	GALNT14	1	0	1	Inf	Inf	0.0154	1
1610	GALNT18	1	0	1	Inf	Inf	0.0154	1
1611	GAPVD1	1	0	1	Inf	Inf	0.0154	1
1612	GAREML	1	0	1	Inf	Inf	0.0154	1
1613	GBP6	1	0	1	Inf	Inf	0.0154	1
1614	GBP7	1	0	1	Inf	Inf	0.0154	1
1615	GCC1	1	0	1	Inf	Inf	0.0154	1
1616	GCC2	1	0	1	Inf	Inf	0.0154	1
1617	GCKR	1	0	1	Inf	Inf	0.0154	1
1618	GDF11	1	0	1	Inf	Inf	0.0154	1
1619	GDNF	1	0	1	Inf	Inf	0.0154	1
1620	GGT7	1	0	1	Inf	Inf	0.0154	1
1621	GHDC	1	0	1	Inf	Inf	0.0154	1
1622	GIGYF1	1	0	1	Inf	Inf	0.0154	1
1623	GJA3	1	0	1	Inf	Inf	0.0154	1
1624	GJB4	1	0	1	Inf	Inf	0.0154	1
1625	GJB5	1	0	1	Inf	Inf	0.0154	1
1626	GLB1L	1	0	1	Inf	Inf	0.0154	1
1627	GLB1L3	1	0	1	Inf	Inf	0.0154	1
1628	GLI4	1	0	1	Inf	Inf	0.0154	1
1629	GLTSCR1	1	0	1	Inf	Inf	0.0154	1
1630	GLUD2	1	0	1	Inf	Inf	0.0154	1
1631	GLYCTK	1	0	1	Inf	Inf	0.0154	1
1632	GMEB1	1	0	1	Inf	Inf	0.0154	1
1633	GML	1	0	1	Inf	Inf	0.0154	1
1634	GNAI2	1	0	1	Inf	Inf	0.0154	1
1635	GNAI3	1	0	1	Inf	Inf	0.0154	1
1636	GNAT2	1	0	1	Inf	Inf	0.0154	1
1637	GNAZ	1	0	1	Inf	Inf	0.0154	1
1638	GNL3L	1	0	1	Inf	Inf	0.0154	1
1639	GNPTAB	1	0	1	Inf	Inf	0.0154	1
1640	GOLGA2	1	0	1	Inf	Inf	0.0154	1
1641	GOLGA6D	1	0	1	Inf	Inf	0.0154	1
1642	GOLGA8F	1	0	1	Inf	Inf	0.0154	1
1643	GOLPH3L	1	0	1	Inf	Inf	0.0154	1
1644	GPAT2	2	1	1	1.21473	78.537	0.0567692	1
1645	GPI	1	0	1	Inf	Inf	0.0154	1
1646	GPR107	1	0	1	Inf	Inf	0.0154	1
1647	GPR115	1	0	1	Inf	Inf	0.0154	1
1648	GPR144	1	0	1	Inf	Inf	0.0154	1
1649	GPR18	1	0	1	Inf	Inf	0.0154	1
1650	GPR182	1	0	1	Inf	Inf	0.0154	1
1651	GPR26	1	0	1	Inf	Inf	0.0154	1
1652	GPR42	1	0	1	Inf	Inf	0.0154	1
1653	GPR6	1	0	1	Inf	Inf	0.0154	1
1654	GPR78	1	0	1	Inf	Inf	0.0154	1
1655	GPRASP1	1	0	1	Inf	Inf	0.0154	1
1656	GRAMD4	1	0	1	Inf	Inf	0.0154	1
1657	GREB1L	1	0	1	Inf	Inf	0.0154	1
1658	GRIA4	1	0	1	Inf	Inf	0.0154	1
1659	GRIK5	1	0	1	Inf	Inf	0.0154	1
1660	GRK4	1	0	1	Inf	Inf	0.0154	1
1661	GRM4	1	0	1	Inf	Inf	0.0154	1
1662	GSTA3	1	0	1	Inf	Inf	0.0154	1
1663	GSTM3	1	0	1	Inf	Inf	0.0154	1
1664	GSTT2	1	0	1	Inf	Inf	0.0154	1
1665	GTF2E1	1	0	1	Inf	Inf	0.0154	1
1666	GTF2H1	1	0	1	Inf	Inf	0.0154	1
1667	GTSE1	1	0	1	Inf	Inf	0.0154	1
1668	GUCA1B	1	0	1	Inf	Inf	0.0154	1
1669	GUCY2D	1	0	1	Inf	Inf	0.0154	1
1670	GYG2	1	0	1	Inf	Inf	0.0154	1
1671	GYPC	1	0	1	Inf	Inf	0.0154	1
1672	HACL1	1	0	1	Inf	Inf	0.0154	1
1673	HAP1	1	0	1	Inf	Inf	0.0154	1
1674	HAUS7	1	0	1	Inf	Inf	0.0154	1
1675	HCN1	1	0	1	Inf	Inf	0.0154	1
1676	HCRT	1	0	1	Inf	Inf	0.0154	1
1677	HDAC4	1	0	1	Inf	Inf	0.0154	1
1678	HDAC6	1	0	1	Inf	Inf	0.0154	1
1679	HEATR5B	1	0	1	Inf	Inf	0.0154	1
1680	HECA	1	0	1	Inf	Inf	0.0154	1
1681	HECTD4	2	1	1	1.21473	78.537	0.0567692	1
1682	HELZ	1	0	1	Inf	Inf	0.0154	1
1683	HHIPL2	1	0	1	Inf	Inf	0.0154	1
1684	HIF3A	1	0	1	Inf	Inf	0.0154	1
1685	HINT1	1	0	1	Inf	Inf	0.0154	1
1686	HIP1R	1	0	1	Inf	Inf	0.0154	1
1687	HIST1H3B	1	0	1	Inf	Inf	0.0154	1
1688	HIST2H2AC	1	0	1	Inf	Inf	0.0154	1
1689	HIVEP1	1	0	1	Inf	Inf	0.0154	1
1690	HLA-A	1	0	1	Inf	Inf	0.0154	1
1691	HLA-DRB1	1	0	1	Inf	Inf	0.0154	1
1692	HMCN1	1	0	1	Inf	Inf	0.0154	1
1693	HNRNPDL	1	0	1	Inf	Inf	0.0154	1
1694	HNRNPF	1	0	1	Inf	Inf	0.0154	1
1695	HNRNPU	1	0	1	Inf	Inf	0.0154	1
1696	HOXA2	1	0	1	Inf	Inf	0.0154	1
1697	HOXA3	1	0	1	Inf	Inf	0.0154	1
1698	HOXB6	1	0	1	Inf	Inf	0.0154	1
1699	HOXD13	1	0	1	Inf	Inf	0.0154	1
1700	HOXD3	1	0	1	Inf	Inf	0.0154	1
1701	HPN	1	0	1	Inf	Inf	0.0154	1
1702	HRCT1	1	0	1	Inf	Inf	0.0154	1
1703	HRH2	1	0	1	Inf	Inf	0.0154	1
1704	HRH3	1	0	1	Inf	Inf	0.0154	1
1705	HRNR	6	3	1	1.27579	9.9314	0.203303	1
1706	HS3ST3B1	1	0	1	Inf	Inf	0.0154	1
1707	HS6ST1	1	0	1	Inf	Inf	0.0154	1
1708	HSD17B10	1	0	1	Inf	Inf	0.0154	1
1709	HSF5	1	0	1	Inf	Inf	0.0154	1
1710	HSP90AB1	1	0	1	Inf	Inf	0.0154	1
1711	HSPA6	1	0	1	Inf	Inf	0.0154	1
1712	HSPG2	1	0	1	Inf	Inf	0.0154	1
1713	HUNK	1	0	1	Inf	Inf	0.0154	1
1714	HVCN1	1	0	1	Inf	Inf	0.0154	1
1715	HYDIN	3	1	1	1.90433	110.959	0.132447	1
1716	IFNA16	1	0	1	Inf	Inf	0.0154	1
1717	IFNA2	1	0	1	Inf	Inf	0.0154	1
1718	IFNW1	1	0	1	Inf	Inf	0.0154	1
1719	IGF1R	1	0	1	Inf	Inf	0.0154	1
1720	IGFALS	1	0	1	Inf	Inf	0.0154	1
1721	IGFBP5	1	0	1	Inf	Inf	0.0154	1
1722	IGFN1	3	1	1	1.90433	110.959	0.132447	1
1723	IGHGP	1	0	1	Inf	Inf	0.0154	1
1724	IGJ	1	0	1	Inf	Inf	0.0154	1
1725	IGSF9B	1	0	1	Inf	Inf	0.0154	1
1726	IKBIP	1	0	1	Inf	Inf	0.0154	1
1727	IKBKE	1	0	1	Inf	Inf	0.0154	1
1728	IKZF3	1	0	1	Inf	Inf	0.0154	1
1729	IL10RA	1	0	1	Inf	Inf	0.0154	1
1730	IL17RD	1	0	1	Inf	Inf	0.0154	1
1731	IL1RL2	1	0	1	Inf	Inf	0.0154	1
1732	IL31RA	1	0	1	Inf	Inf	0.0154	1
1733	IL5	1	0	1	Inf	Inf	0.0154	1
1734	IL7R	1	0	1	Inf	Inf	0.0154	1
1735	INCENP	1	0	1	Inf	Inf	0.0154	1
1736	INMT	1	0	1	Inf	Inf	0.0154	1
1737	INPP4A	1	0	1	Inf	Inf	0.0154	1
1738	INPP5B	1	0	1	Inf	Inf	0.0154	1
1739	INPP5K	1	0	1	Inf	Inf	0.0154	1
1740	INPPL1	1	0	1	Inf	Inf	0.0154	1
1741	INTS1	2	1	1	1.21473	78.537	0.0567692	1
1742	INTS5	1	0	1	Inf	Inf	0.0154	1
1743	INTS7	1	0	1	Inf	Inf	0.0154	1
1744	INTU	2	1	1	1.21473	78.537	0.0567692	1
1745	IQGAP3	1	0	1	Inf	Inf	0.0154	1
1746	IRAK1	1	0	1	Inf	Inf	0.0154	1
1747	IRAK3	1	0	1	Inf	Inf	0.0154	1
1748	IRGC	1	0	1	Inf	Inf	0.0154	1
1749	IRS1	1	0	1	Inf	Inf	0.0154	1
1750	IRX6	1	0	1	Inf	Inf	0.0154	1
1751	ISG20L2	1	0	1	Inf	Inf	0.0154	1
1752	ISL1	1	0	1	Inf	Inf	0.0154	1
1753	ITGA10	1	0	1	Inf	Inf	0.0154	1
1754	ITGA7	1	0	1	Inf	Inf	0.0154	1
1755	ITGB3	1	0	1	Inf	Inf	0.0154	1
1756	ITGB4	2	1	1	1.21473	78.537	0.0567692	1
1757	ITGBL1	1	0	1	Inf	Inf	0.0154	1
1758	ITM2A	1	0	1	Inf	Inf	0.0154	1
1759	JAG1	1	0	1	Inf	Inf	0.0154	1
1760	JAG2	1	0	1	Inf	Inf	0.0154	1
1761	JAKMIP1	1	0	1	Inf	Inf	0.0154	1
1762	KANK1	1	0	1	Inf	Inf	0.0154	1
1763	KBTBD11	1	0	1	Inf	Inf	0.0154	1
1764	KBTBD12	1	0	1	Inf	Inf	0.0154	1
1765	KBTBD8	1	0	1	Inf	Inf	0.0154	1
1766	KCNA10	1	0	1	Inf	Inf	0.0154	1
1767	KCNC2	1	0	1	Inf	Inf	0.0154	1
1768	KCNC3	1	0	1	Inf	Inf	0.0154	1
1769	KCND1	1	0	1	Inf	Inf	0.0154	1
1770	KCNG1	1	0	1	Inf	Inf	0.0154	1
1771	KCNG4	1	0	1	Inf	Inf	0.0154	1
1772	KCNIP3	2	1	1	1.21473	78.537	0.0567692	1
1773	KCNJ11	1	0	1	Inf	Inf	0.0154	1
1774	KCNJ14	2	1	1	1.21473	78.537	0.0567692	1
1775	KCNK10	1	0	1	Inf	Inf	0.0154	1
1776	KCNK16	1	0	1	Inf	Inf	0.0154	1
1777	KCNN3	1	0	1	Inf	Inf	0.0154	1
1778	KCTD11	1	0	1	Inf	Inf	0.0154	1
1779	KCTD7	1	0	1	Inf	Inf	0.0154	1
1780	KIAA0355	1	0	1	Inf	Inf	0.0154	1
1781	KIAA0408	1	0	1	Inf	Inf	0.0154	1
1782	KIAA0556	1	0	1	Inf	Inf	0.0154	1
1783	KIAA0586	1	0	1	Inf	Inf	0.0154	1
1784	KIAA1107	1	0	1	Inf	Inf	0.0154	1
1785	KIAA1109	1	0	1	Inf	Inf	0.0154	1
1786	KIAA1429	1	0	1	Inf	Inf	0.0154	1
1787	KIAA1456	1	0	1	Inf	Inf	0.0154	1
1788	KIAA1524	1	0	1	Inf	Inf	0.0154	1
1789	KIAA1551	1	0	1	Inf	Inf	0.0154	1
1790	KIAA2018	2	1	1	1.21473	78.537	0.0567692	1
1791	KIF18A	1	0	1	Inf	Inf	0.0154	1
1792	KIF1A	1	0	1	Inf	Inf	0.0154	1
1793	KIF22	1	0	1	Inf	Inf	0.0154	1
1794	KIF2A	1	0	1	Inf	Inf	0.0154	1
1795	KIF2C	1	0	1	Inf	Inf	0.0154	1
1796	KIF7	1	0	1	Inf	Inf	0.0154	1
1797	KIR3DL2	1	0	1	Inf	Inf	0.0154	1
1798	KLC4	1	0	1	Inf	Inf	0.0154	1
1799	KLHL33	1	0	1	Inf	Inf	0.0154	1
1800	KLHL5	1	0	1	Inf	Inf	0.0154	1
1801	KLRC3	1	0	1	Inf	Inf	0.0154	1
1802	KMO	1	0	1	Inf	Inf	0.0154	1
1803	KMT2C	2	1	1	1.21473	78.537	0.0567692	1
1804	KMT2D	1	0	1	Inf	Inf	0.0154	1
1805	KNOP1	1	0	1	Inf	Inf	0.0154	1
1806	KREMEN2	1	0	1	Inf	Inf	0.0154	1
1807	KRT26	1	0	1	Inf	Inf	0.0154	1
1808	KRT28	1	0	1	Inf	Inf	0.0154	1
1809	KRT32	1	0	1	Inf	Inf	0.0154	1
1810	KRT34	1	0	1	Inf	Inf	0.0154	1
1811	KRT5	1	0	1	Inf	Inf	0.0154	1
1812	KRT6A	1	0	1	Inf	Inf	0.0154	1
1813	KRT6C	1	0	1	Inf	Inf	0.0154	1
1814	KRT72	1	0	1	Inf	Inf	0.0154	1
1815	KRT76	1	0	1	Inf	Inf	0.0154	1
1816	KRT78	1	0	1	Inf	Inf	0.0154	1
1817	KRT81	1	0	1	Inf	Inf	0.0154	1
1818	KRT82	1	0	1	Inf	Inf	0.0154	1
1819	KRT83	1	0	1	Inf	Inf	0.0154	1
1820	KRTAP1-1	1	0	1	Inf	Inf	0.0154	1
1821	KRTAP10-2	1	0	1	Inf	Inf	0.0154	1
1822	KRTAP10-6	6	3	1	1.27579	9.9314	0.203303	1
1823	KRTAP12-3	1	0	1	Inf	Inf	0.0154	1
1824	KRTAP12-4	1	0	1	Inf	Inf	0.0154	1
1825	KRTAP13-2	1	0	1	Inf	Inf	0.0154	1
1826	KRTAP4-9	4	2	1	1.24147	16.1298	0.144721	1
1827	KRTAP5-1	1	0	1	Inf	Inf	0.0154	1
1828	KRTAP5-6	1	0	1	Inf	Inf	0.0154	1
1829	KRTAP9-7	1	0	1	Inf	Inf	0.0154	1
1830	KRTAP9-9	1	0	1	Inf	Inf	0.0154	1
1831	KTN1	1	0	1	Inf	Inf	0.0154	1
1832	L1CAM	1	0	1	Inf	Inf	0.0154	1
1833	LAG3	1	0	1	Inf	Inf	0.0154	1
1834	LAIR1	1	0	1	Inf	Inf	0.0154	1
1835	LAMA1	1	0	1	Inf	Inf	0.0154	1
1836	LAMC2	1	0	1	Inf	Inf	0.0154	1
1837	LARP1	1	0	1	Inf	Inf	0.0154	1
1838	LARP4B	1	0	1	Inf	Inf	0.0154	1
1839	LAS1L	1	0	1	Inf	Inf	0.0154	1
1840	LCE1D	1	0	1	Inf	Inf	0.0154	1
1841	LCE3D	1	0	1	Inf	Inf	0.0154	1
1842	LGALS9B	1	0	1	Inf	Inf	0.0154	1
1843	LGI4	1	0	1	Inf	Inf	0.0154	1
1844	LILRA4	1	0	1	Inf	Inf	0.0154	1
1845	LILRB4	1	0	1	Inf	Inf	0.0154	1
1846	LIMK1	1	0	1	Inf	Inf	0.0154	1
1847	LINC01124	1	0	1	Inf	Inf	0.0154	1
1848	LLGL1	1	0	1	Inf	Inf	0.0154	1
1849	LLGL2	1	0	1	Inf	Inf	0.0154	1
1850	LMAN1L	1	0	1	Inf	Inf	0.0154	1
1851	LMNB1	1	0	1	Inf	Inf	0.0154	1
1852	LMTK2	1	0	1	Inf	Inf	0.0154	1
1853	LPHN2	1	0	1	Inf	Inf	0.0154	1
1854	LPIN3	1	0	1	Inf	Inf	0.0154	1
1855	LPXN	1	0	1	Inf	Inf	0.0154	1
1856	LRCH3	1	0	1	Inf	Inf	0.0154	1
1857	LRMP	1	0	1	Inf	Inf	0.0154	1
1858	LRP1	1	0	1	Inf	Inf	0.0154	1
1859	LRP1B	1	0	1	Inf	Inf	0.0154	1
1860	LRP2	1	0	1	Inf	Inf	0.0154	1
1861	LRP3	1	0	1	Inf	Inf	0.0154	1
1862	LRRC15	1	0	1	Inf	Inf	0.0154	1
1863	LRRC24	1	0	1	Inf	Inf	0.0154	1
1864	LRRC30	1	0	1	Inf	Inf	0.0154	1
1865	LRRC37B	2	1	1	1.21473	78.537	0.0567692	1
1866	LRRC7	1	0	1	Inf	Inf	0.0154	1
1867	LRRC70	1	0	1	Inf	Inf	0.0154	1
1868	LTBP2	1	0	1	Inf	Inf	0.0154	1
1869	LTBP3	2	1	1	1.21473	78.537	0.0567692	1
1870	LTF	1	0	1	Inf	Inf	0.0154	1
1871	LYST	1	0	1	Inf	Inf	0.0154	1
1872	LYZL2	1	0	1	Inf	Inf	0.0154	1
1873	LZTS3	1	0	1	Inf	Inf	0.0154	1
1874	MAATS1	1	0	1	Inf	Inf	0.0154	1
1875	MACC1	1	0	1	Inf	Inf	0.0154	1
1876	MAF1	1	0	1	Inf	Inf	0.0154	1
1877	MAGEA3	1	0	1	Inf	Inf	0.0154	1
1878	MAGEA6	1	0	1	Inf	Inf	0.0154	1
1879	MAGEC1	1	0	1	Inf	Inf	0.0154	1
1880	MAGI3	1	0	1	Inf	Inf	0.0154	1
1881	MAMDC2	1	0	1	Inf	Inf	0.0154	1
1882	MAML1	1	0	1	Inf	Inf	0.0154	1
1883	MAN2A2	1	0	1	Inf	Inf	0.0154	1
1884	MAP10	1	0	1	Inf	Inf	0.0154	1
1885	MAP1LC3A	1	0	1	Inf	Inf	0.0154	1
1886	MAP2	1	0	1	Inf	Inf	0.0154	1
1887	MAP3K15	1	0	1	Inf	Inf	0.0154	1
1888	MAP4K4	1	0	1	Inf	Inf	0.0154	1
1889	MAPK1IP1L	1	0	1	Inf	Inf	0.0154	1
1890	MAPK7	1	0	1	Inf	Inf	0.0154	1
1891	MARK3	1	0	1	Inf	Inf	0.0154	1
1892	MAST2	1	0	1	Inf	Inf	0.0154	1
1893	MAST3	1	0	1	Inf	Inf	0.0154	1
1894	MBNL1	1	0	1	Inf	Inf	0.0154	1
1895	MCCC1	1	0	1	Inf	Inf	0.0154	1
1896	MCM7	1	0	1	Inf	Inf	0.0154	1
1897	MED15	3	1	1	1.90433	110.959	0.132447	1
1898	MED25	1	0	1	Inf	Inf	0.0154	1
1899	MED8	1	0	1	Inf	Inf	0.0154	1
1900	MEFV	1	0	1	Inf	Inf	0.0154	1
1901	MEGF10	1	0	1	Inf	Inf	0.0154	1
1902	MEGF6	2	1	1	1.21473	78.537	0.0567692	1
1903	MEIS2	1	0	1	Inf	Inf	0.0154	1
1904	METTL10	1	0	1	Inf	Inf	0.0154	1
1905	METTL2B	1	0	1	Inf	Inf	0.0154	1
1906	MEX3C	1	0	1	Inf	Inf	0.0154	1
1907	MFSD11	1	0	1	Inf	Inf	0.0154	1
1908	MFSD4	1	0	1	Inf	Inf	0.0154	1
1909	MGA	1	0	1	Inf	Inf	0.0154	1
1910	MGAT5	1	0	1	Inf	Inf	0.0154	1
1911	MGAT5B	1	0	1	Inf	Inf	0.0154	1
1912	MIB1	1	0	1	Inf	Inf	0.0154	1
1913	MIIP	1	0	1	Inf	Inf	0.0154	1
1914	MKL1	3	1	1	1.90433	110.959	0.132447	1
1915	MKNK2	1	0	1	Inf	Inf	0.0154	1
1916	MLK4	1	0	1	Inf	Inf	0.0154	1
1917	MLLT10	1	0	1	Inf	Inf	0.0154	1
1918	MLLT6	1	0	1	Inf	Inf	0.0154	1
1919	MMEL1	1	0	1	Inf	Inf	0.0154	1
1920	MMS22L	1	0	1	Inf	Inf	0.0154	1
1921	MNS1	1	0	1	Inf	Inf	0.0154	1
1922	MNT	1	0	1	Inf	Inf	0.0154	1
1923	MOGS	1	0	1	Inf	Inf	0.0154	1
1924	MOK	1	0	1	Inf	Inf	0.0154	1
1925	MORC3	1	0	1	Inf	Inf	0.0154	1
1926	MPHOSPH10	1	0	1	Inf	Inf	0.0154	1
1927	MPZL1	1	0	1	Inf	Inf	0.0154	1
1928	MREG	1	0	1	Inf	Inf	0.0154	1
1929	MRGPRX3	1	0	1	Inf	Inf	0.0154	1
1930	MROH2B	1	0	1	Inf	Inf	0.0154	1
1931	MRPL32	1	0	1	Inf	Inf	0.0154	1
1932	MRPS30	1	0	1	Inf	Inf	0.0154	1
1933	MRPS5	1	0	1	Inf	Inf	0.0154	1
1934	MS4A14	1	0	1	Inf	Inf	0.0154	1
1935	MS4A6E	1	0	1	Inf	Inf	0.0154	1
1936	MSS51	1	0	1	Inf	Inf	0.0154	1
1937	MTAP	1	0	1	Inf	Inf	0.0154	1
1938	MTMR6	1	0	1	Inf	Inf	0.0154	1
1939	MTMR7	1	0	1	Inf	Inf	0.0154	1
1940	MUC12	5	3	1	1	8.01871	0.149014	1
1941	MUC17	6	4	1	0.861319	5.48081	0.146648	1
1942	MUC19	1	0	1	Inf	Inf	0.0154	1
1943	MUC2	2	1	1	1.21473	78.537	0.0567692	1
1944	MUC3A	6	4	1	0.861319	5.48081	0.146648	1
1945	MURC	1	0	1	Inf	Inf	0.0154	1
1946	MUSK	1	0	1	Inf	Inf	0.0154	1
1947	MVB12A	1	0	1	Inf	Inf	0.0154	1
1948	MVD	1	0	1	Inf	Inf	0.0154	1
1949	MXRA5	1	0	1	Inf	Inf	0.0154	1
1950	MYB	1	0	1	Inf	Inf	0.0154	1
1951	MYBPC1	1	0	1	Inf	Inf	0.0154	1
1952	MYEOV	1	0	1	Inf	Inf	0.0154	1
1953	MYH15	1	0	1	Inf	Inf	0.0154	1
1954	MYH6	1	0	1	Inf	Inf	0.0154	1
1955	MYH7	1	0	1	Inf	Inf	0.0154	1
1956	MYH7B	1	0	1	Inf	Inf	0.0154	1
1957	MYLIP	1	0	1	Inf	Inf	0.0154	1
1958	MYO18A	1	0	1	Inf	Inf	0.0154	1
1959	MYO6	1	0	1	Inf	Inf	0.0154	1
1960	MYO7A	1	0	1	Inf	Inf	0.0154	1
1961	N4BP2	1	0	1	Inf	Inf	0.0154	1
1962	N6AMT2	1	0	1	Inf	Inf	0.0154	1
1963	NACC1	1	0	1	Inf	Inf	0.0154	1
1964	NANP	1	0	1	Inf	Inf	0.0154	1
1965	NAT14	1	0	1	Inf	Inf	0.0154	1
1966	NBPF10	6	3	1	1.27579	9.9314	0.203303	1
1967	NCAM2	1	0	1	Inf	Inf	0.0154	1
1968	NCAN	1	0	1	Inf	Inf	0.0154	1
1969	NCAPH2	1	0	1	Inf	Inf	0.0154	1
1970	NCR2	1	0	1	Inf	Inf	0.0154	1
1971	NDUFA2	1	0	1	Inf	Inf	0.0154	1
1972	NDUFAF1	1	0	1	Inf	Inf	0.0154	1
1973	NDUFS2	1	0	1	Inf	Inf	0.0154	1
1974	NEBL	1	0	1	Inf	Inf	0.0154	1
1975	NEFM	1	0	1	Inf	Inf	0.0154	1
1976	NELL1	1	0	1	Inf	Inf	0.0154	1
1977	NETO1	1	0	1	Inf	Inf	0.0154	1
1978	NF1	1	0	1	Inf	Inf	0.0154	1
1979	NF2	1	0	1	Inf	Inf	0.0154	1
1980	NFATC2	1	0	1	Inf	Inf	0.0154	1
1981	NFE2L3	1	0	1	Inf	Inf	0.0154	1
1982	NFIA	1	0	1	Inf	Inf	0.0154	1
1983	NFIX	1	0	1	Inf	Inf	0.0154	1
1984	NKAIN1	1	0	1	Inf	Inf	0.0154	1
1985	NKAIN2	1	0	1	Inf	Inf	0.0154	1
1986	NKD2	1	0	1	Inf	Inf	0.0154	1
1987	NLGN1	1	0	1	Inf	Inf	0.0154	1
1988	NLGN3	1	0	1	Inf	Inf	0.0154	1
1989	NLRC3	1	0	1	Inf	Inf	0.0154	1
1990	NLRC5	1	0	1	Inf	Inf	0.0154	1
1991	NLRP2	1	0	1	Inf	Inf	0.0154	1
1992	NLRP6	1	0	1	Inf	Inf	0.0154	1
1993	NLRP8	1	0	1	Inf	Inf	0.0154	1
1994	NME2	1	0	1	Inf	Inf	0.0154	1
1995	NME3	1	0	1	Inf	Inf	0.0154	1
1996	NOL9	1	0	1	Inf	Inf	0.0154	1
1997	NOP9	1	0	1	Inf	Inf	0.0154	1
1998	NPR3	1	0	1	Inf	Inf	0.0154	1
1999	NPRL2	1	0	1	Inf	Inf	0.0154	1
[truncated: 888 more rows]

## Sheet: gene list
Hugo_Symbol
TP53
HERC2
C12orf55
DNAJC16
PTPRQ
TIAM1
FLG
AHNAK
ATRX
CSPG4
MKI67
PCMTD1
POTEJ
AKAP8L
ARID1A
AVIL
CKB
CSRNP3
CYP27B1
DNAH17
FLT4
FRS2
GJA9
GNAO1
GOLGA3
GRB7
IVL
KDM6B
KIAA1875
LRBA
LRRIQ1
MUC20
MYO15A
NOS1
OR51I2
PHF2
PLK1
PRKDC
RAET1L
SIRPB1
SLC2A3
SMG6
TCEB3C
TCP10L2
TIGD1
TMEM8A
ZNF554
ZNF710
MYLK
TPTE2
SIX2
BCLAF1
FRG2B
GOLGA6L2
GPR56
GPR98
PIDD
PPIAL4G
RBMXL1
ACSBG2
ALPP
ANKRD36
AP001024.2
ASTN1
CACNA1A
CDK11B
CLCNKA
CYP4F2
EP400
FAM155B
FBXW10
ICT1
KRT23
LGI2
MARCKS
ODF1
OR51A2
PRAMEF1
SLC24A1
TERF2IP
TMCC1
TNS1
TUBA3D
WNT10B
XIRP2
ZNF492
ZNF544
ATAD3A
TAS2R43
XPNPEP2
AQP7
BIRC5
NDUFV2
A3GALT2
ABCB1
ABCC12
ABCG1
AC004899.1
AC104809.3
ACOT4
ACSM1
ACSS2
ACTBL2
ACVR1C
ADAMTS20
ADAMTS3
ADAMTSL1
ADC
ADCY9
AGAP2
AGTPBP1
AHSG
AKAP12
AL135998.1
AL136115.1
ALDOB
ALG1
ALG9
ALPK3
AMBRA1
AMICA1
AMOTL2
ANAPC2
ANGEL1
ANKFN1
ANKFY1
ANKMY1
ANKRD24
ANKRD44
ANKRD6
ANO4
ANXA2
AP3D1
AP3S1
APC2
ARC
ARHGAP31
ARHGAP5
ARHGEF11
ARMCX1
ARNTL
ARRDC5
ASB14
ASPRV1
ATAD3B
ATM
ATP10A
ATP8A1
ATRNL1
AVPR1B
B3GALT6
B3GNT7
BAG4
BAI2
BAI3
BARD1
BAZ2A
BBS2
BCAR3
BCAS4
BCL11B
BEST3
BHLHE22
BMP3
BPIFA1
BPIFB2
BPIFB4
BRAF
BST1
BTG3
C10orf25
C15orf40
C16orf52
C16orf58
C17orf85
C17orf97
C19orf52
C1orf52
C1orf68
C20orf27
C20orf96
C3orf33
C4orf22
C5
C5orf55
C6orf163
C9orf89
CABLES1
CACNG5
CAMK2A
CARS
CCDC135
CCDC168
CCDC175
CCDC28A
CCDC38
CCDC50
CCDC57
CCDC88C
CCER1
CCL8
CCZ1B
CD164L2
CDC73
CDCA2
CDRT15
CDYL2
CEACAM3
CEACAM5
CELF5
CELSR2
CEP104
CEP70
CEP76
CFH
CFHR5
CGNL1
CHD1L
CHD7
CHN2
CHST14
CHST9
CKM
CLEC3A
CLVS2
CNBD2
CNTN3
COL4A3BP
COL4A5
COL5A3
COLQ
CORIN
CORO7
CPNE7
CPQ
CREB1
CSMD2
CSRP2BP
CTC1
CTD-2054N24.2
CTNNBL1
CWF19L2
CYP2A6
CYP2W1
DAK
DCTN1
DCTN6
DEFB105A
DEFB129
DENND2A
DENND4B
DGAT2
DHRS11
DHX32
DHX34
DHX57
DIAPH2
DIRC2
DISC1
DMD
DMGDH
DMTF1
DMXL1
DNAH2
DNAH7
DNAI1
DNAJC27
DNM1
DNMT1
DRD3
DTD2
DTL
DTNBP1
DUOXA1
EARS2
EFNB3
EIF3A
EIF4A2
EIF4G2
ELANE
ELF3
EMILIN1
EML2
EMR2
EMX1
ENO2
ENPP7
ENTHD1
EP300
EPB41L2
EPB41L4B
ERCC6L
ETFA
ETV2
ETV5
EXOC7
FADS6
FAM104A
FAM129C
FAM198B
FAM21A
FAM43A
FAM53A
FAM71E2
FAR2
FAT2
FBLIM1
FCHO1
FCRL1
FER1L6
FGFR1
FGFR2
FKBP15
FKBP8
FKBP9
FLCN
FLNB
FNDC1
FOXC1
FOXP1
FOXS1
FPGT-TNNI3K
FRMPD1
FTSJ3
GAA
GALNT9
GALNTL6
GAREM
GBF1
GCLC
GCM2
GCNT7
GDF7
GFOD1
GGT1
GLB1
GLB1L2
GLI2
GLI3
GLS2
GLT8D1
GMIP
GOLGA6L10
GOLGA8J
GOLGA8K
GPALPP1
GPATCH2L
GPC6
GPKOW
GPR112
GPR114
GPR125
GPR151
GPR37
GRIN3B
GRM8
GSPT2
GSTA4
GTF3C3
GUCY2C
GYS1
GZF1
HAL
HCN4
HDAC8
HERC1
HIBADH
HIC1
HIPK2
HIST1H1B
HMOX2
HNRNPL
HOGA1
HRC
HSD3B1
HTR5A
IAPP
IBA57
ICAM3
ICAM5
ICK
IDO2
IFNA4
IFT74
IGFBP2
IGHD2-15
IGHD5-12
IGSF10
IL18RAP
IL1RAP
IL4R
IMPDH1
INTS3
INVS
IQGAP1
ITGA11
ITGA3
ITGB5
ITPR3
JPH2
JSRP1
KALRN
KCNA4
KCNJ6
KCNK15
KCNMA1
KCNV1
KCTD16
KDR
KIAA0391
KIAA0907
KIAA1045
KIAA1161
KIF3B
KIF5A
KIF5C
KIR2DL1
KITLG
KLHDC3
KLHL10
KLHL13
KMT2A
KRT2
KRT7
KRT8
KRT85
KRTAP10-4
KRTAP13-4
KRTAP4-3
KRTAP5-2
KRTAP9-4
LAMA3
LAMP1
LCMT1
LENG8
LGR4
LHX2
LHX9
LILRB2
LIMCH1
LIMD2
LINC00935
LMCD1
LMF2
LRP5
LRP5L
LRRC10
LRRC6
LRRC71
LRRN1
MADD
MAGEB3
MAGEE1
MAN2B1
MANBA
MANBAL
MAP1A
MAP2K4
MAP3K11
MAPK15
MAPT
MARVELD2
MAST1
MCM9
MDM1
MECOM
MED13L
MEF2D
MFN1
MFSD2A
MIA3
MLLT3
MOB3B
MORN4
MOV10L1
MPRIP
MROH9
MRPL37
MRPL51
MS4A10
MSMO1
MSX1
MTOR
MYBL1
MYBL2
MYLK2
MYO10
MYO16
MYO1F
MYO5A
MYRFL
MYRIP
NBPF20
NBPF6
NCF1
NCKAP1
NCKAP5
NCL
NCOR1
NCSTN
NDUFS1
NHSL1
NIN
NKX3-1
NKX3-2
NLRP3
NLRP4
NOD1
NOLC1
NOMO2
NOS1AP
NOS3
NOTCH1
NOTCH2NL
NPC1
NPEPPS
NPHS1
NPIPB11
NR2F1
NRG1
NRK
NRP1
NTF3
NUP155
NUP98
NUTM2F
NVL
OR10P1
OR11H12
OR13C2
OR14I1
OR1L4
OR2T34
OR2T5
OR2T8
OR2W3
OR4K1
OR4K17
OR4S1
OR5D18
OR6F1
OR6N1
OR6X1
OR7A17
ORC1
ORC3
ORMDL2
OSBPL7
OTUD4
OTUD7A
OVCH1
PABPC4
PACSIN2
PAK1IP1
PALMD
PAM
PARD3
PARP12
PCDH1
PCDHA2
PCDHB10
PCDHGB3
PCLO
PDE8B
PDXDC1
PER3
PEX1
PFKM
PGAM4
PGBD2
PGS1
PI16
PIM1
PIWIL4
PLAG1
PLCG2
PLEC
PLEKHA7
PLP1
PLXNB1
PLXNB2
POC1B-GALNT4
POM121
POTEC
POU4F3
PPP1R3F
PRDM16
PRDM2
PREX1
PRKCSH
PRKCZ
PRKD3
PRL
PRNP
PRPF8
PRPH
PRR21
PRUNE2
PSG1
PSMD13
PSME4
PSRC1
PSTPIP1
PTCHD1
PTPRK
PTPRR
PWWP2A
PWWP2B
R3HDM4
RAF1
RALYL
RAPGEF4
RARB
RASAL3
RB1CC1
RBM33
RBM5
RBMS1
RCC1
REC8
RERE
RFTN1
RFWD3
RFX8
RGN
RGS7
RHBDF2
RIMS1
RIN1
RIPK1
RLN3
RNASEH1
RNF19B
RNF216
RNF43
ROBO2
ROCK2
RP1-241P17.4
RP11-156P1.2
RP11-366L20.2
RPL7A
RPS15
RPS6KA5
RPTOR
RSAD2
RSBN1L
RSG1
RUFY3
RXFP1
SACS
SAFB
SAMD14
SAMD9
SARDH
SASH1
SBK3
SCAMP4
SCAPER
SCFD1
SCN11A
SCN4A
SDK2
SDPR
SDR9C7
SEMA4A
SEMA5A
SENP3
SERPINC1
SETBP1
SETDB1
SFTPA1
SGSM3
SHOX2
SIRPA
SLC11A2
SLC16A10
SLC16A2
SLC17A9
SLC22A13
SLC22A7
SLC25A25
SLC25A32
SLC25A35
SLC25A4
SLC27A6
SLC2A13
SLC2A14
SLC34A2
SLC35F5
SLC43A2
SLC6A17
SLC9A5
SLFN5
SMAD6
SMG5
SNCAIP
SNCB
SORL1
SOX9
SPANXC
SPAST
SPP2
SPTBN1
SRY
SSTR5
ST14
ST3GAL4
STC2
STIM2
STXBP5L
SULF1
SWAP70
SYNM
SYNPO2L
SYTL2
TAC3
TACC1
TAPT1
TARBP2
TARS2
TBC1D10C
TCTN3
TDP1
TDRD1
TDRD9
TECTA
TGFBR2
THBS2
THEGL
THUMPD1
TIMM21
TM9SF3
TMCC3
TMEM108
TMEM132B
TMEM169
TMEM215
TMEM233
TMEM71
TMX3
TNFSF11
TNKS1BP1
TNRC6B
TOMM40
TOX3
TPPP
TRAF3IP3
TRAF6
TRAM2
TRAPPC10
TRAPPC12
TRGC2
TRIB2
TRIM21
TRIM32
TRIM49
TRIM49C
TRIM69
TRIP6
TRMT10C
TRPC4
TRPS1
TSFM
TTC34
TTC39A
TTC40
TTLL13
TTLL4
TTLL9
TUBB2A
TUBB4B
TUBGCP3
TXLNA
TXNDC11
TXNDC12
UBE2Z
UBE4A
UBR3
UCP2
UGT1A4
UGT2A1
ULK2
URGCP
USH1G
USP24
USP34
USP51
UTF1
VCX
VEZT
VTCN1
WBSCR28
WDFY4
WDR34
WDR52
WDR63
WDR81
WNT5B
WWC3
XKR9
YBEY
YIPF6
ZFC3H1
ZFHX2
ZFP36L2
ZHX3
ZNF117
ZNF133
ZNF146
ZNF217
ZNF22
ZNF343
ZNF35
ZNF354C
ZNF395
ZNF397
ZNF549
ZNF555
ZNF597
ZNF619
ZNF691
ZNF721
ZNF727
ZNF781
ZNF823
ZNF837
ZP4
ZPLD1
ZSCAN18
ZSCAN5D
MUC16
43535
ABCA13
AC003102.1
ACAD9
ACAN
ACOT11
ACTL6A
ADAM18
ADAM21
ADARB1
ADCY4
AGBL1
ANKIB1
APC
APOBEC3G
ARAP1
ARHGAP20
ARHGAP4
ARMCX4
ASNS
ATRN
C11orf80
CACNA1G
CACNA1I
CCDC19
CD300E
CDH3
CDK11A
CDK5R1
CDRT1
CEP128
CEP170
CES1
CFHR1
CH17-132F21.1
CHRNG
CLEC18B
COL3A1
COL5A2
CR1
CSMD1
CTCF
CYB561D1
DCP1A
DGKZ
DHX37
DMBT1
DMXL2
DNAH1
DPP6
DSCAM
DTHD1
EIF5AL1
EPB41L4A
EVPL
FBN2
FGFRL1
FHDC1
FMN2
FOXJ2
FOXP2
FRMPD3
GCDH
GOLGA8O
GRIN2D
GRINA
GXYLT1
HHIPL1
HIP1
HIST2H2AB
HTRA1
IL17RC
JPH4
KCNH1
KIAA0754
KIAA1407
KIAA1549
KIAA2013
KIF21A
KIF21B
KIF2B
KLHL15
KLHL4
KLK10
KLRC2
KPRP
KRTAP10-7
KRTAP4-6
KRTAP4-7
KRTAP9-2
LDHAL6B
LENG1
LGALS1
LGSN
LRRC32
LRRC37A3
MAPKBP1
MED12
MIS18BP1
MSH6
MUC5B
MYH11
MYO5B
MYOCD
MYOF
NBEAL2
NBPF3
NEB
NEU4
NLRX1
NMRAL1
NUMA1
NUTM2E
OLIG3
OPLAH
OR10A2
OR10G9
OR4N4
OR52R1
OR5M8
PCDHA3
PCDHA6
PDZD2
PHKA2
PLD2
POU2F1
PRB2
PRB4
PREX2
PRRT3
PRSS48
PRX
PSG4
PTEN
PTPRB
RAB11FIP5
RAI1
RBMX
RFX6
RP11-1220K2.2
RP11-738G5.2
RRP7A
SAGE1
SBNO2
SELENBP1
SEMA6A
SERPINA3
SF3B1
SHROOM2
SLC12A7
SLC19A1
SLC3A2
SNX29
SPNS3
STK31
STYK1
SYN3
SYVN1
TACC2
TCHH
TEKT4
TFAP4
TFEC
TFRC
TOX
TPSD1
TRPC3
TRPC4AP
TRPM2
TRPV1
TSR1
TUBA1A
UBE4B
UBR4
UFL1
USH2A
USP9X
WHSC1L1
ZAN
ZMIZ2
ZNF182
ZNF185
ZNF257
ZNF469
ZNF669
ADAMTS7
ARHGAP32
ASIC1
CASP5
CORO1C
DAAM2
FCGBP
HOMER3
LRRK1
MYO1C
OR14K1
OR5M9
PRRC2C
PRSS3
PTPRC
RELN
RFPL4A
RYR1
RYR3
SEZ6L
SLC7A8
TAS2R30
TECPR2
UVSSA
ZNF500
ZNF646
AC092964.1
ANKRD36C
FAM219B
KRT18
LILRA1
NANOGNB
NOTCH2
NOTCH3
OBSCN
OR8U1
PDE4DIP
RP11-382J12.1
RP11-766F14.2
RP11-863K10.7
SLC25A3
SUSD2
TCP10
CDC27
FRG1B
KRTAP13-3
KRTAP4-11
MST1
OR7E24
PAK2
PRSS1
SLC35G5
BRD9
TTN
NBPF1
DCHS1
MUC4
MUC6
FRG1
IFITM3
KRTAP5-7
POU4F1
43530
43709
43713
AARS2
AATK
ABCA4
ABCB11
ABCB5
ABCC1
ABCC3
ABCD2
ABCG4
ABHD17C
ABL1
ABRA
AC007557.1
AC011475.1
AC011500.1
AC017104.2
AC018470.1
AC025287.1
AC091801.1
AC096644.1
AC104472.1
ACACA
ACCSL
ACD
ACER3
ACOXL
ACRC
ACSBG1
ACSL6
ACSM4
ACTB
ACTC1
ACTL7A
ACTL7B
ADAM19
ADAM30
ADAMTS13
ADAMTS16
ADAMTS6
ADAMTS8
ADAMTSL4
ADAR
ADCY5
ADCY7
ADCY8
ADD2
ADSL
AFF1
AFG3L2
AGAP5
AGL
AGTR2
AHDC1
AHNAK2
AIM2
AIRE
AJUBA
AK2
AKAP1
AKAP3
AKIRIN1
AL035588.1
AL161915.1
AL590708.2
AL627309.1
ALDH16A1
ALDH1A1
ALG10B
ALOX5
ALOXE3
ALPPL2
ALS2
ALS2CL
AMER1
AMFR
AMOT
AMPD3
ANGPTL3
ANK1
ANK3
ANKDD1A
ANKRD12
ANKRD17
ANKRD30A
ANKRD40
ANKRD62
ANKS1A
ANO3
ANO7
ANO8
ANTXR2
ANXA13
AP000783.1
AP001024.1
AP003068.23
AP2A1
AP5B1
APBA2
APOA5
APOB
APOBEC3A
APOBEC3D
APOBR
APOF
APOL1
AQP12B
ARFGEF2
ARHGAP10
ARHGAP11A
ARHGAP39
ARHGDIB
ARHGEF10L
ARHGEF18
ARHGEF40
ARHGEF7
ARL4D
ARMC9
ARPC1B
ARPP19
ARSH
ASAP1
ASB3
ASIC3
ASPDH
ASPM
ASTE1
ASXL1
ATP11C
ATP12A
ATP13A1
ATP13A2
ATP13A4
ATP13A5
ATP1A1
ATP1B4
ATP2A1
ATP2A3
ATP5A1
ATP5H
ATP6V1C1
ATR
ATXN2
AUP1
AXDND1
B3GALNT1
BAIAP2
BAIAP3
BAZ1A
BBS12
BCKDK
BCL6
BEND3
BFAR
BIRC7
BIVM-ERCC5
BLM
BMP5
BMPER
BNIP1
BNIP2
BOD1
BRD4
BRSK1
BRWD1
BSDC1
BSN
BSX
BTBD11
BTBD18
BTNL3
C10orf118
C10orf126
C10orf32
C11orf16
C11orf24
C14orf23
C16orf89
C16orf96
C17orf112
C17orf59
C17orf74
C1QTNF5
C1orf116
C1orf147
C21orf2
C2orf44
C2orf70
C3
C3orf49
C4orf32
C4orf6
C5orf42
C5orf60
C7orf25
C7orf60
C8orf17
C8orf44
C9orf114
C9orf41
C9orf62
CABP5
CACNA1B
CACNA1C
CACNA2D3
CACNG3
CAGE1
CALCOCO1
CALD1
CAMK1D
CAMKV
CAND2
CANX
CAPN8
CAPN9
CASC3
CASZ1
CAT
CATSPER2
CBL
CBR1
CBX1
CBX4
CC2D1A
CCAR1
CCDC129
CCDC13
CCDC136
CCDC144NL
CCDC147
CCDC28B
CCDC36
CCDC39
CCDC43
CCDC81
CCDC85C
CCDC86
CCDC88A
CCL16
CCNT2
CCPG1
CD320
CD3G
CD9
CDAN1
CDC42BPB
CDCP1
CDCP2
CDH10
CDH12
CDH23
CDH6
CDKL2
CDKN2A
CDS1
CDS2
CDV3
CDX1
CEACAM8
CEL
CELSR3
CENPE
CEP135
CEP290
CEP57L1
CERCAM
CFLAR
CFP
CHCHD7
CHD1
CHD2
CHD3
CHD9
CHERP
CHFR
CHID1
CHRDL2
CHRM3
CIC
CIZ1
CKAP5
CLASRP
CLCA4
CLCN1
CLCN5
CLDN17
CLDN20
CLEC16A
CLEC18A
CLN3
CLN8
CLSTN2
CNGB1
CNKSR1
CNNM1
CNTFR
CNTNAP3B
COG4
COL11A1
COL17A1
COL20A1
COL22A1
COL26A1
COL4A2
COL4A4
COL6A3
CPB1
CPEB4
CPLX3
CPN2
CPNE9
CPZ
CREBBP
CREG2
CRKL
CRTAC1
CRYBG3
CRYZL1
CSDE1
CSH2
CSN2
CSNK1A1L
CSNK2A3
CSRP3
CTCFL
CTD-3193O13.9
CUL5
CXorf30
CXorf40B
CYB561
CYB5R1
CYB5R2
CYC1
CYFIP1
CYP24A1
CYP2B6
CYP2C8
CYP2D6
CYP2F1
CYP4B1
CYTH3
CYTH4
DAB2
DAB2IP
DACH2
DAPK1
DCAF4L1
DCAF5
DCAF8
DCP2
DDN
DDOST
DDX11
DDX18
DDX56
DDX58
DEGS1
DENND2C
DENND4A
DENND5B
DGAT1
DGCR14
DGKI
DHRS4
DHRS4-AS1
DHTKD1
DHX33
DHX58
DICER1
DIP2B
DLG4
DLK1
DLL1
DLX4
DLX6
DNAH10
DNAH11
DNAH14
DNAH3
DNAH5
DNAH8
DNAH9
DNAI2
DNAJB1
DNAJC14
DNMT3B
DNPEP
DOCK1
DOCK6
DOPEY1
DPAGT1
DSC3
DSCR8
DSE
DSG4
DSN1
DSP
DST
DUOX1
DUSP12
DUSP21
DYNAP
DYNC1H1
DYNC1I1
DZANK1
EBF1
EBF2
EBLN2
EBP
ECE2
ECHS1
EDEM3
EDN3
EEF1G
EFCAB10
EFCC1
EFHD1
EGR1
EHHADH
EIF2AK4
EIF3L
EIF4A1
EIF4EBP3
EIF4G1
ELK3
ELMO1
EMC1
EML1
EN1
ENDOD1
ENTPD1
EOMES
EPB41L3
EPHA4
EPN1
EPPK1
EPX
ERCC2
ERF
ERICH2
ERMP1
ERVV-1
ERVV-2
ESRRA
ESRRG
ESX1
ETF1
ETNK2
ETV3L
EXOC3
EXOC5
EYS
EZH2
EZR
F7
FAAH
FAM104B
FAM115A
FAM129A
FAM134C
FAM135B
FAM13A
FAM160B2
FAM182B
FAM186A
FAM187A
FAM209A
FAM209B
FAM20A
FAM222A
FAM227A
FAM231B
FAM231D
FAM47A
FAM47B
FAM47C
FAM71C
FAM73B
FAM84A
FAM98C
FANCL
FAT3
FBLN2
FBN3
FBXO38
FBXO47
FBXW11
FBXW12
FBXW5
FCGR3A
FEM1C
FETUB
FEZ1
FEZF2
FGF21
FGFBP1
FHOD1
FLG2
FMNL3
FNTA
FOLR3
FOLR4
FOXM1
FOXO3
FOXRED1
FREM1
FREM3
FRMD4A
FRRS1L
FRY
FRYL
FSIP2
FSTL4
FSTL5
FTMT
FUT1
FUT4
FUT6
FYB
FZD2
FZD8
G6PC3
GABRA4
GABRD
GABRG3
GABRP
GABRR2
GAK
GALNT14
GALNT18
GAPVD1
GAREML
GBP6
GBP7
GCC1
GCC2
GCKR
GDF11
GDNF
GGT7
GHDC
GIGYF1
GJA3
GJB4
GJB5
GLB1L
GLB1L3
GLI4
GLTSCR1
GLUD2
GLYCTK
GMEB1
GML
GNAI2
GNAI3
GNAT2
GNAZ
GNL3L
GNPTAB
GOLGA2
GOLGA6D
GOLGA8F
GOLPH3L
GPAT2
GPI
GPR107
GPR115
GPR144
GPR18
GPR182
GPR26
GPR42
GPR6
GPR78
GPRASP1
GRAMD4
GREB1L
GRIA4
GRIK5
GRK4
GRM4
GSTA3
GSTM3
GSTT2
GTF2E1
GTF2H1
GTSE1
GUCA1B
GUCY2D
GYG2
GYPC
HACL1
HAP1
HAUS7
HCN1
HCRT
HDAC4
HDAC6
HEATR5B
HECA
HECTD4
HELZ
HHIPL2
HIF3A
HINT1
HIP1R
HIST1H3B
HIST2H2AC
HIVEP1
HLA-A
HLA-DRB1
HMCN1
HNRNPDL
HNRNPF
HNRNPU
HOXA2
HOXA3
HOXB6
HOXD13
HOXD3
HPN
HRCT1
HRH2
HRH3
HRNR
HS3ST3B1
HS6ST1
HSD17B10
HSF5
HSP90AB1
HSPA6
HSPG2
HUNK
HVCN1
HYDIN
IFNA16
IFNA2
IFNW1
IGF1R
IGFALS
IGFBP5
IGFN1
IGHGP
IGJ
IGSF9B
IKBIP
IKBKE
IKZF3
IL10RA
IL17RD
IL1RL2
IL31RA
IL5
IL7R
INCENP
INMT
INPP4A
INPP5B
INPP5K
INPPL1
INTS1
INTS5
INTS7
INTU
IQGAP3
IRAK1
IRAK3
IRGC
IRS1
IRX6
ISG20L2
ISL1
ITGA10
ITGA7
ITGB3
ITGB4
ITGBL1
ITM2A
JAG1
JAG2
JAKMIP1
KANK1
KBTBD11
KBTBD12
KBTBD8
KCNA10
KCNC2
KCNC3
KCND1
KCNG1
KCNG4
KCNIP3
KCNJ11
KCNJ14
KCNK10
KCNK16
KCNN3
KCTD11
KCTD7
KIAA0355
KIAA0408
KIAA0556
KIAA0586
KIAA1107
KIAA1109
KIAA1429
KIAA1456
KIAA1524
KIAA1551
KIAA2018
KIF18A
KIF1A
KIF22
KIF2A
KIF2C
KIF7
KIR3DL2
KLC4
KLHL33
KLHL5
KLRC3
KMO
KMT2C
KMT2D
KNOP1
KREMEN2
KRT26
KRT28
KRT32
KRT34
KRT5
KRT6A
KRT6C
KRT72
KRT76
KRT78
KRT81
KRT82
KRT83
KRTAP1-1
KRTAP10-2
KRTAP10-6
KRTAP12-3
KRTAP12-4
KRTAP13-2
KRTAP4-9
KRTAP5-1
KRTAP5-6
KRTAP9-7
KRTAP9-9
KTN1
L1CAM
LAG3
LAIR1
LAMA1
LAMC2
LARP1
LARP4B
LAS1L
LCE1D
LCE3D
LGALS9B
LGI4
LILRA4
LILRB4
LIMK1
LINC01124
LLGL1
LLGL2
LMAN1L
LMNB1
LMTK2
LPHN2
LPIN3
LPXN
LRCH3
LRMP
LRP1
LRP1B
LRP2
LRP3
LRRC15
LRRC24
LRRC30
LRRC37B
LRRC7
LRRC70
LTBP2
LTBP3
LTF
LYST
LYZL2
LZTS3
MAATS1
MACC1
MAF1
MAGEA3
MAGEA6
MAGEC1
MAGI3
MAMDC2
MAML1
MAN2A2
MAP10
MAP1LC3A
MAP2
MAP3K15
MAP4K4
MAPK1IP1L
MAPK7
MARK3
MAST2
MAST3
MBNL1
MCCC1
MCM7
MED15
MED25
MED8
MEFV
MEGF10
MEGF6
MEIS2
METTL10
METTL2B
MEX3C
MFSD11
MFSD4
MGA
MGAT5
MGAT5B
MIB1
MIIP
MKL1
MKNK2
MLK4
MLLT10
MLLT6
MMEL1
MMS22L
MNS1
MNT
MOGS
MOK
MORC3
MPHOSPH10
MPZL1
MREG
MRGPRX3
MROH2B
MRPL32
MRPS30
MRPS5
MS4A14
MS4A6E
MSS51
MTAP
MTMR6
MTMR7
MUC12
MUC17
MUC19
MUC2
MUC3A
MURC
MUSK
MVB12A
MVD
MXRA5
MYB
MYBPC1
MYEOV
MYH15
MYH6
MYH7
MYH7B
MYLIP
MYO18A
MYO6
MYO7A
N4BP2
N6AMT2
NACC1
NANP
NAT14
NBPF10
NCAM2
NCAN
NCAPH2
NCR2
NDUFA2
NDUFAF1
NDUFS2
NEBL
NEFM
NELL1
NETO1
NF1
NF2
NFATC2
NFE2L3
NFIA
NFIX
NKAIN1
NKAIN2
NKD2
NLGN1
NLGN3
NLRC3
NLRC5
NLRP2
NLRP6
NLRP8
NME2
NME3
NOL9
NOP9
NPR3
NPRL2
[truncated: 888 more rows]
