# Supplementary material for: Integrated genomic and transcriptomic analysis revealed mutation patterns of de-differentiated liposarcoma and leiomyosarcoma
Source: BMC Cancer. 2020 Oct 28;20:1035. doi: 10.1186/s12885-020-07456-2 (PMC7592539; doi:10.1186/s12885-020-07456-2)
Supplement: Supplementary file 3 — Additional file 3: Supplementary Table S3. LMS_amplified_gene list in 0.95 confidence level [file 12885_2020_7456_MOESM3_ESM.xlsx]

## Sheet: Sheet1
cytoband	19p13.3	11p15.5	21q22.3	4p16.3	9q34.11	7p22.3	22q13.1	5p15.33	12q24.33	1p36.33	20q13.33	16p13.3
q value	0.0048916	0.016112	0.024628	0.030632	0.11075	0.11209	0.13883	0.15813	0.18509	0.1975	0.1975	0.20345
residual q value	0.0048916	0.016112	0.024628	0.030632	0.11075	0.11209	0.13883	0.15813	0.18509	0.1975	0.1975	0.20345
wide peak boundaries	chr19:3024967-3142496	chr11:1470063-1593894	chr21:45953456-46131325	chr4:1165648-1656826	chr9:132636321-132863380	chr7:1-1604893	chr22:39401486-39534591	chr5:448981-1335167	chr12:132677313-132862822	chr1:1367879-1509896	chr20:61287856-61440893	chr16:2579184-2763511
genes in wide peak	AES	DUSP8	TSPEAR	CTBP1	USP20	GPER1	CBX7	SLC9A3	GALNT9	SSU72	NTSR1	PDPK1
	GNA11	BRSK2	KRTAP12-2	MAEA	FNBP1	PDGFA	APOBEC3C	TERT	LOC100130238	ATAD3A	OGFR	AMDHD2
	GNA15	MOB2	KRTAP12-1	SPON2	GPR107	PRKAR1B	APOBEC3G	TRIP13		VWA1	SLCO4A1	KCTD5
	TLE2		KRTAP10-10	NKX1-1		MAFK	APOBEC3D	SLC12A7		ATAD3B	MRGBP	PRSS27
	AC005264.2		KRTAP10-4	UVSSA		ADAP1	APOBEC3H	TPPP		ATAD3C	RP11-93B14.5	FLJ42627
			KRTAP10-6	CTBP1-AS2		SUN1	APOBEC3F	EXOC3		TMEM240	LINC00659	LOC652276
			KRTAP10-7	FAM53A		INTS1		PP7080			OGFR-AS1	CEMP1
			KRTAP10-9	CTBP1-AS		GET4		CEP72				MIR3178
			KRTAP10-1	CRIPAK		CYP2W1		BRD9				ERVK13-1
			KRTAP10-11	LOC100130872		HEATR2		ZDHHC11
			KRTAP10-2			FAM20C		CLPTM1L
			KRTAP10-5			MICALL2		NKD2
			KRTAP10-8			C7orf50		SLC6A19
			KRTAP10-3			ZFAND2A		SLC6A18
			KRTAP12-3			COX19		LOC100506688
			KRTAP12-4			GPR146		MIR4457
			KRTAP10-12			TMEM184A		MIR4456
						UNCX		MIR4635
						FLJ44511		RP11-310P5.1
						AC226118.1		CTD-3080P12.3
						MIR339
						WI2-2373I1.2
						AC093627.10
						AC147651.4
						AC091729.9
