# Supplementary material for: Integrated genomic and transcriptomic analysis revealed mutation patterns of de-differentiated liposarcoma and leiomyosarcoma
Source: BMC Cancer. 2020 Oct 28;20:1035. doi: 10.1186/s12885-020-07456-2 (PMC7592539; doi:10.1186/s12885-020-07456-2)
Supplement: Supplementary file 4 — Additional file 4: Supplementary Table S4. LMS_deleted_gene list in 0.95 confidence level [file 12885_2020_7456_MOESM4_ESM.xlsx]

## Sheet: Sup_TableS3.LMS_del_genes.conf_
cytoband	10q22.1	13q34	17p13.1	17q25.3	7q36.1	19q13.43	2q37.1	12q13.11	16q24.3	13q34
q value	0.024599	0.024599	0.024599	0.024599	0.055277	0.14281	0.14622	0.14622	0.14622	0.024599
residual q value	0.024599	0.024599	0.024599	0.024599	0.055277	0.14281	0.14622	0.14622	0.14622	1
wide peak boundaries	chr10:5893606-135534747	chr13:25279126-115169878	chr17:1-16346180	chr17:78971595-81195210	chr7:148961450-159138663	chr19:8655838-59128983	chr2:132558419-243199373	chr12:1-57595288	chr16:87416938-90354753	chr13:1-115169878
genes in wide peak	hsa-mir-548e	hsa-mir-1267	hsa-mir-548h-3	ACTG1	AOC1	hsa-mir-1274b	hsa-mir-3133	hsa-mir-1244-3	AFG3L1P	hsa-mir-1267
	hsa-mir-3158-1	hsa-mir-3168	ABR	ARHGDIA	CDK5	hsa-mir-643	hsa-mir-562	A2M	APRT	hsa-mir-3168
	hsa-mir-607	ALOX5AP	ACADVL	CD7	DPP6	hsa-mir-220c	hsa-mir-1244-1	A2MP1	C16orf3	PARP4
	hsa-mir-606	ATP4B	ADORA2B	CSNK1D	EN2	hsa-mir-640	hsa-mir-1302-4	ASIC1	CA5A	ALOX5AP
	hsa-mir-1254	ATP7B	ALOX12	SLC25A10	GBX1	A1BG	hsa-mir-3130-3	ACVR1B	CBFA2T3	ATP12A
	hsa-mir-548f-1	BRCA2	ALOX12B	FASN	MNX1	ACP5	hsa-mir-1245	ACVRL1	CDH15	ATP4B
	hsa-mir-4293	KLF5	ALOX12P2	GCGR	HTR5A	ACTN4	AAMP	ADCY6	CYBA	ATP7B
	hsa-mir-548q	BTF3P11	ALOX15	UTS2R	INSIG1	AP2A1	ACADL	ABCD2	DPEP1	BRCA2
	ACADSB	CDK8	ALOX15B	GPS1	KCNH2	AKT2	ACVR1	AMHR2	FANCA	KLF5
	ACTA2	CDX2	ARRB2	FOXK2	NOS3	APLP1	ACVR2A	APOF	GALNS	BTF3P11
	ADAM8	RCBTB2	ASGR1	MAFG	PTPRN2	APOC1	AGXT	APOBEC1	GAS8	CDK8
	ADD3	CLN5	ASGR2	P4HB	RARRES2	APOC1P1	ALPI	AQP2	MC1R	CDX2
	ADK	COL4A1	ASPA	PDE6G	RHEB	APOC2	ALPP	AQP5	MVD	RCBTB2
	ADRA2A	COL4A2	ATP1B2	PYCR1	SHH	APOC4	ALPPL2	AQP6	CHMP1A	CLN5
	ADRB1	CPB2	ATP2A3	PCYT2	SLC4A2	APOE	AOX1	ARF3	RPL13	COL4A1
	ALOX5	DACH1	C1QBP	RAC3	SMARCD3	KLK3	RND3	ARHGDIB	SPG7	COL4A2
	ANXA8L2	DCT	CD68	RFNG	VIPR2	ASNA1	ATIC	ART4	SLC7A5	CPB2
	ANK3	GPR183	CHD3	MRPL12	XRCC2	ATP1A3	ATP5G3	ATF1	CDK10	DACH1
	ANXA2P3	EDNRB	CHRNB1	SECTM1	ASIC3	ATP4A	KIF1A	ATP5B	VPS9D1	DCT
	ANXA7	EFNB2	CHRNE	TBCD	UBE3C	AXL	BARD1	ATP5G2	PIEZO1	GPR183
	ANXA11	ELF1	COX10	SLC16A3	DNAJB6	BAX	BCS1L	BCAT1	TUBB3	EDNRB
	FAS	ERCC5	CLDN7	HGS	ABCF2	BCAT2	BMPR2	BICD1	PRDM7	EFNB2
	ARL3	ESD	CRK	AATK	FASTK	BCKDHA	BOK	C1R	TCF25	ELF1
	ATP5C1	F7	CTNS	ALYREF	ABCB8	BCL3	CACNB4	C1S	ZCCHC14	ERCC5
	BMI1	F10	DLG4	BAIAP2	PAXIP1	CEACAM1	CASP8	C3AR1	CPNE7	ESD
	BMPR1A	FGF14	DNAH9	RAB40B	SSPO	BLVRB	CASP10	CACNA1C	IL17C	F7
	BNIP3	GPC5	DPH1	AZI1	GIMAP2	BST2	CCNT2	CACNB3	ANKRD11	F10
	CACNB2	FOXO1	DVL2	FSCN2	ZNF777	C5AR1	CD28	CCND2	TRAPPC2L	FGF9
	CAMK2G	FLT1	EFNB3	NARF	TMEM176B	CA11	CHN1	CCNT1	KLHDC4	FGF14
	CASP7	FLT3	EIF4A1	DCXR	REPIN1	CACNA1A	CHRNA1	CD4	DEF8	GPC5
	ENTPD1	GAS6	EIF5A	ANAPC11	PRKAG2	CALM3	CHRND	CD9	BANP	FOXO1
	CDK1	GPR12	ENO3	SIRT7	NUB1	CALR	CHRNG	CD27	JPH3	FLT1
	CHAT	GPR18	FGF11	NPLOC4	CHPF2	CAPNS1	CLK1	CD63	DBNDD1	FLT3
	CHUK	MLNR	GP1BA	WDR45B	NCAPG2	CCNE1	COL3A1	CD69	CDT1	GAS6
	ABCC2	GTF2F2	GPS2	BAHCC1	WDR60	CD22	COL4A3	CDK2	MAP1LC3B	GJA3
	COL13A1	GTF3A	GUCY2D	DUS1L	GIMAP4	CD33	COL4A4	CDKN1B	SPIRE2	GJB2
	COL17A1	GUCY1B2	HIC1	FN3K	GIMAP5	SIGLEC6	COL5A2	CHD4	ZNF469	GPR12
	MAP3K8	HMGB1	ITGAE	ASPSCR1	TMEM176A	CD37	COL6A3	CNTN1	CENPBD1	GPR18
	COX15	HTR2A	MEIS3P1	C17orf62	ACTR3B	CD79A	CPS1	COL2A1	ZNF276	MLNR
	CPN1	ING1	MNT	FN3KRP	ESYT2	CD97	CREB1	CREBL2	RNF166	GTF2F2
	CREM	PDX1	MYH1	OGFOD3	KMT2C	CDKN2D	ATF2	CS	SPATA2L	GTF3A
	CTBP2	KPNA3	MYH2	ZNF750	GALNT11	CEACAM5	CRYBA2	DGKA	SPATA33	GUCY1B2
	CTSLP2	IPO5	MYH3	C17orf70	LMBR1	CEBPA	CRYGA	DDX11	ZC3H18	HMGB1
	CYP2C19	LAMP1	MYH4	TSPAN10	LINC00244	CEBPG	CRYGB	ATN1	SLC22A31	HTR2A
	CYP2C8	LCP1	MYH8	MAFG-AS1	NOM1	CGB	CRYGC	PHC1	ZFPM1	ING1
	CYP2C9	LIG4	MYH10	PPP1R27	LRRC61	CEACAM3	CRYGD	EIF4B	SNAI3-AS1	PDX1
	CYP2C18	LMO7	MYO1C	SLC38A10	ZNF767	CEACAM7	CTLA4	CELA1	ZNF778	KPNA3
	CYP2E1	MAB21L1	NUP88	ENTHD2	TMUB1	CEACAM8	CYP27A1	EMP1	ACSF3	IPO5
	CYP17A1	SMAD9	OR1D2	B3GNTL1	KRBA1	CEACAM4	DARS	ENO2	LINC00304	LAMP1
	CYP26A1	NEK3	OR3A1	NOTUM	ZBED6CL	TBCB	DES	EPS8	SNAI3	LCP1
	DMBT1	PABPC3	OR3A2	STRA13	AGAP3	CKM	DLX1	ERBB3	CTU2	LIG4
	DNA2	PCCA	P2RX1	LRRC45	C7orf13	AP2S1	DLX2	ETV6	PABPN1L	LMO7
	TRDMT1	PCDH8	P2RX5	MYADML2	ASB10	CLC	DYNC1I2	FGF6	RP11-46C24.3	MAB21L1
	DNTT	PCDH9	PAFAH1B1	NPB	RNF32	CLPTM1	DPP4	FKBP4	SNORD68	SMAD9
	DOCK1	UBL3	SERPINF1	CCDC57	LINC00689	CNN1	DTYMK	FOXM1	VPS9D1-AS1	MIPEP
	DUSP5	POU4F1	PER1	HEXDC	GIMAP8	COMP	EEF1B2	GAPDH	URAHP	NEK3
	ECHS1	DNAJC3	PFAS	C17orf89	CRYGN	COX6B1	EPHA4	BLOC1S1	AC137932.6	PABPC3
	EGR2	RAP2A	PFN1	LINC00482	LOC155060	COX7A1	ERBB4	GNB3	RP5-1142A6.2	PCCA
	EIF4EBP2	RB1	PITPNA	TMEM105	ZNF746	CRX	ACSL3	GPD1	MIR4722	PCDH8
	EMX2	RFC3	PLD2	METRNL	ATP6V0E2	NCAN	FAP	GPR19	MIR5189	PCDH9
	ERCC6	RFXAP	SERPINF2	OXLD1	RBM33	CYP2A6	FN1	GRIN2B	MIR6775	UBL3
	FGF8	GRK1	PMP22	CCDC137	GALNTL5	CYP2A7	FRZB	GUCY2C		POU4F1
	FGFR2	RNF6	POLR2A	ARL16	GIMAP7	CYP2A13	GAD1	GYS2		DNAJC3
	GAD2	RPL21	PSMB6	FAM195B	ZNF467	CYP2B6	GALNT3	NCKAP1L		RAP2A
	GATA3	ATXN8OS	RCVRN	AATK-AS1	GIMAP1	CYP2B7P	GBX2	NR4A1		RB1
	GDF2	SLC7A1	RPA1	FLJ43681	PAXIP1-AS1	CYP2F1	GCG	HNRNPA1		RFC3
	GDF10	SLC10A2	RPL26	TEX19	FABP5P3	DBP	MSTN	HOXC4		RFXAP
	GFRA1	SLC15A1	SCO1	BAIAP2-AS1	CNPY1	DHPS	GLS	HOXC5		GRK1
	GLUD1	SOX1	MAP2K4	MIR338	AC073133.1	DMPK	GPC1	HOXC6		RNF6
	GLUD1P3	TFDP1	SHBG	MIR657	ZNF775	DMWD	GPD2	HOXC8		RPL21
	GOT1	TPP2	SLC2A4	RP11-1055B8.3	LINC00996	DNASE2	GPR1	HOXC9		ATXN8OS
	PRLHR	TPT1	SOX15	MIR1250	ATG9B	DNM2	GPR35	HOXC10		SGCG
	GPR26	TRPC4	VAMP2	MIR3065	BLACE	DNMT1	GPR39	HOXC11		SLC7A1
	GRK5	UCHL3	TP53	MIR3186	WDR86	ECH1	GRB14	HOXC12		SLC10A2
	GRID1	ZIC2	UBB	MIR4740	ATP6V0E2-AS1	MEGF8	HDLBP	HOXC13		SLC15A1
	HABP2	STK24	UBE2G1	MIR6786	MIR153-2	ELAVL3	HNMT	IAPP		SOX1
	HELLS	CUL4A	TRPV1	MIR6787	GIMAP6	EMP3	HOXD1	IGFBP6		TFDP1
	HHEX	TNFSF11	YWHAE		ZNF862	EPOR	HOXD3	ITGA5		TPP2
	HK1	IRS2	ZNF18		MNX1-AS1	NR2F6	HOXD4	ITGA7		TPT1
	HMX2	SCEL	ZNF232		ACTR3C	ERCC1	HOXD8	ITGB7		TRPC4
	HNRNPF	SUCLA2	OR1A1		MIR595	ERCC2	HOXD9	ITPR2		TUBA3C
	HNRNPH3	DLEU2	OR1D5		LOC728743	ERF	HOXD10	KCNA1		UCHL3
	TLX1	TSC22D1	OR1E1		MIR671	FBL	HOXD11	KCNA5		ZIC2
	HPS1	PROZ	OR1E2		HTR5A-AS1	ETFB	HOXD12	KCNA6		ZMYM2
	HTR7	ARHGEF7	OR1G1		LINC01003	ETV2	HOXD13	KCNJ8		IFT88
	IDE	CDC16	OR3A3		WDR86-AS1	FARSA	AGFG1	KLRB1		STK24
	IFIT2	CCNA1	SLC25A11		PAXIP1-AS2	FCAR	DNAJB2	KLRC1		CUL4A
	IFIT1	CLDN10	DOC2B		MIR3907	FCGRT	HSPD1	KLRC2		TNFSF11
	IFIT3	MTMR6	GAS7		PRKAG2-AS1	FKBP1AP1	HSPE1	KLRC3		IRS2
	IL2RA	DCLK1	SCARF1		LINC01006	FLT3LG	HTR2B	KLRD1		SCEL
	IL15RA	ITGBL1	TNK1		AC011899.9	FOSB	IDH1	KRAS		SUCLA2
	INPP5A	KL	MYH13		GIMAP1-GIMAP5	FPR1	SP110	KRT1		DLEU2
	ITGB1	TM9SF2	TNFSF13		MIR5707	FPR2	IGFBP2	KRT2		TSC22D1
	ITIH2	ITM2B	TNFSF12		RNU6-33P	FPR3	IGFBP5	KRT3		PROZ
	KCNMA1	MTRF1	TM4SF5		AC006372.4	FTL	IHH	KRT4		ARHGEF7
	KIF5B	UTP14C	USP6			FUT1	CXCR1	KRT5		CDC16
	KIF11	NUPL1	RABEP1			FUT2	CXCR2	KRT6A		CCNA1
	ABLIM1	TBC1D4	KCNAB3			GCDH	CXCR2P1	KRT6B		CLDN10
	LIPA	GPC6	AURKB			GIPR	INHA	KRT7		MTMR6
	MAT1A	FRY	GLP2R			GPI	INPP1	KRT8		DCLK1
	MBL2	MBNL2	NTN1			GPR4	INPP5D	KRT18		ZMYM5
	MGMT	FARP1	STX8			GPR32	ITGA6	KRT81		ITGBL1
	MKI67	LPAR6	PIGL			FFAR1	IRS1	KRT82		KL
	MRC1	SLC25A15	RPH3AL			FFAR3	ITGA4	KRT83		TM9SF2
	MSMB	LHFP	FXR2			FFAR2	ITGAV	KRT84		ITM2B
	MXI1	TRIM13	MPDU1			GRIK5	ITGB6	KRT85		MTRF1
	NDUFB8	USPL1	SPAG7			GRIN2D	KCNJ3	KRT86		UTP14C
	NFKB2	MRPS31	NCOR1			ARHGAP35	KCNJ13	LAG3		NUPL1
	NODAL	SPRY2	ACAP1			GSK3A	KIF5C	LALBA		TBC1D4
	NRAP	ABCC4	KIAA0753			GYS1	LCT	LDHB		GPC6
	OAT	DLEU1	SGSM2			HAS1	LRP2	LRMP		FRY
	P4HA1	TUBGCP3	ARHGAP44			FOXA3	LY75	LRP6		MBNL2
	PAX2	N4BP2L2	HS3ST3B1			HNRNPL	MAP2	LTBR		FARP1
	PCBD1	PIBF1	HS3ST3A1			HPN	MCM6	M6PR		LPAR6
	PDE6C	OLFM4	CLEC10A			HRC	MGAT5	MGP		SLC25A15
	PFKFB3	POSTN	MYBBP1A			PRMT1	MYO1B	MGST1		LHFP
	PGAM1	TNFSF13B	PRPF8			DNAJB1	MYL1	MIP		TRIM13
	PHYH	HSPH1	TRIM16			ICAM1	NAB1	MMP19		USPL1
	PIP4K2A	WASF3	KIF1C			ICAM3	NCL	MYL6		MRPS31
	PITX3	SUGT1	GABARAP			ICAM4	NEB	MYO1A		SPRY2
	PLAU	LECT1	NLRP1			IL11	NDUFA10	NAB2		ABCC4
	PNLIP	SOX21	ARHGEF15			IL12RB1	NDUFB3	NACA		SAP18
	PNLIPRP1	WBP4	RAP1GAP2			ILF3	NDUFS1	NDUFA9		DLEU1
	PNLIPRP2	AKAP11	CAMTA2			INSL3	2020-09-02	NELL2		TUBGCP3
	PPA1	KLF12	KDM6B			IRF3	NEU2	NFE2		N4BP2L2
	PPP1R3C	EXOSC8	ZZEF1			JAK3	NEUROD1	NINJ2		PIBF1
	PPP3CB	RASA3	CLUH			JUNB	NFE2L2	NOP2		OLFM4
	NPY4R	FNDC3A	SMG6			JUND	NPPC	SLC11A2		POSTN
	PRF1	DZIP1	WSCD1			KCNA7	NR4A2	NTF3		TNFSF13B
	SRGN	DIS3	CTDNEP1			KCNC3	ORC2	OLR1		GJB6
	PRKCQ	MYO16	PIK3R5			KCNJ14	ORC4	PA2G4		HSPH1
	PRKG1	PDS5B	ELP5			KCNN1	PAX3	PCBP2		WASF3
	MAPK8	MYCBP2	SHPK			KCNN4	PDCD1	PDE3A		SUGT1
	HTRA1	VWA8	AIPL1			KIR2DL1	PDE1A	PDE6H		LECT1
	PSAP	ZC3H13	RNF167			KIR2DL3	PDE6D	PDE1B		SOX21
	PSD	SPG20	SENP3			KIR2DL4	PDK1	PFDN5		WBP4
	PTEN	LRCH1	OR1A2			KIR2DS4	SERPINE2	PFKM		AKAP11
	PTPRE	ATP11A	SNORA67			KIR3DL1	PLCL1	PIK3C2G		KLF12
	ALDH18A1	MCF2L	SNORD49A			KIR3DL2	PMS1	PKP2		EXOSC8
	RBP3	MTUS2	PELP1			KLK1	PPP1R7	POU6F1		RASA3
	RBP4	DOCK9	RANGRF			KLK2	PSMD1	PPP1R1A		FNDC3A
	RET	TGDS	TIMM22			LAIR1	PTH2R	PRB1		DZIP1
	RGR	SLITRK5	TAX1BP3			LAIR2	PTMA	PRB3		DIS3
	RGS10	FBXL3	MINK1			LDLR	PTPRN	PRB4		MYO16
	RPS24	INTS6	GEMIN4			LGALS4	RBMS1	PRH1		PDS5B
	RSU1	CKAP2	MED31			LGALS7	SNORD20	PRH2		MYCBP2
	SCD	NUFIP1	DERL2			LHB	RPE	PRIM1		VWA8
	CXCL12	SNORD102	GLOD4			LIG1	RPL37A	PRKAG1		ZC3H13
	SFRP5	NBEA	YBX2			LIM2	SAG	PRPH		SPG20
	SFTPD	OXGR1	TRPV2			LIPE	SCN1A	PTHLH		LRCH1
	FBXW4	PCDH17	ANKFY1			LRP3	SCN2A	TWF1		ATP11A
	SLC18A2	RGCC	INPP5K			CYP4F3	SCN3A	PTMS		MCF2L
	SLC18A3	MED4	FAM64A			BCAM	SCN7A	PTPN6		MTUS2
	SLIT1	DNAJC15	XAF1			LYL1	SCN9A	PTPRO		DOCK9
	SNCG	ALG5	C17orf59			MAG	CCL20	PEX5		TGDS
	SUPV3L1	VPS36	TTC19			MAN2B1	SLC4A3	PZP		SLITRK5
	SVIL	POLR1D	SLC52A1			MEF2BNB-MEF2B	SLC11A1	RAB5B		FBXL3
	TACR2	PHF11	WRAP53			RAB8A	SP3	RAD52		SACS
	TAF5	POMP	RNMTL1			MAP3K10	SP100	RARG		INTS6
	TCF7L2	UFM1	VPS53			MYBPC2	SPP2	KDM5A		LATS2
	ZEB1	ATP8A2	C17orf85			MYO9B	SSB	RBMS2		CKAP2
	TECTB	NDFIP2	TSR1			CEACAM6	SSFA2	RDH5		NUFIP1
	TFAM	BIVM	DHX33			NDUFA3	STAT1	RECQL		SNORD102
	TIAL1	SOHLH2	ADPRM			NDUFB7	STAT4	RNY5		NBEA
	TLL2	TMCO3	PLSCR3			NFIX	TFPI	RPL41		OXGR1
	UBE2D1	ENOX1	ZNF286A			NFKBIB	TNFAIP6	RPS26		PCDH17
	UROS	ARGLU1	NLGN2			NKG7	TNP1	SCN8A		RGCC
	VCL	DCUN1D2	ZBTB4			CNOT3	TNS1	SCNN1A		MED4
	VDAC2	RCBTB1	CXCL16			NOTCH3	TTN	ST8SIA1		DNAJC15
	VIM	NUDT15	TRAPPC1			NOVA2	TUBA4A	PMEL		ALG5
	WNT8B	GPALPP1	ALOXE3			NPAS1	SUMO1	SLC2A3		VPS36
	XPNPEP1	SUPT20H	ELAC2			NPHS1	VIL1	SLC6A12		POLR1D
	ZNF22	ANKRD10	SRR			NTF4	WIPF1	SLC6A13		CRYL1
	ZNF32	RAB20	NXN			NUCB1	WNT6	SLCO1A2		PHF11
	ZNF33A	CARKD	TEKT3			P2RY11	XRCC5	SMARCC2		POMP
	ZNF33B	UGGT2	MIS12			PAFAH1B3	ZNF142	SMARCD1		UFM1
	ZNF37A	PCID2	METTL16			PDE4A	CXCR4	SOX5		ATP8A2
	STAM	CENPJ	PHF23			PDE4C	FZD5	SP1		IL17D
	MLLT10	THSD1	FAM57A			PEG3	SCG2	STAT2		NDFIP2
	CUBN	RNF17	CTC1			PEPD	FZD7	STAT6		MPHOSPH8
	CCDC6	CYSLTR2	NDEL1			PIK3R2	SDPR	SUOX		BIVM
	NCOA4	SPRYD7	PITPNM3			PIN1	CUL3	VAMP1		SOHLH2
	SLC25A16	COG6	EMC6			PLAUR	PKP4	TAC3		TMCO3
	SHOC2	KLHL1	RILP			FXYD1	HAT1	TARBP2		ENOX1
	ADAM12	RBM26	TEKT1			FXYD3	DGKD	TEAD4		ARGLU1
	ZNF239	PCDH20	GSG2			POLD1	AGPS	TMBIM6		DCUN1D2
	FZD8	UPF3A	ZMYND15			POLR2I	PRKRA	TFCP2		RCBTB1
	UTF1	SMIM2	CAMKK1			POU2F2	STK16	TNFRSF1A		PSPC1
	CUL2	KDELC1	RPAIN			PPP2R1A	SLC25A12	TPI1		NUDT15
	PARG	CARS2	TMEM107			PPP5C	KLF7	TULP3		GPALPP1
	NDST2	RNF219	NAA38			PRKACA	ABCB11	VDR		TNFRSF19
	MBL1P	NAA16	NEURL4			PRKCG	B3GALT1	VWF		SUPT20H
	LIPF	RNASEH2B	ZNF594			PKN1	ADAM23	WNT1		ANKRD10
	ITGA8	DHRS12	HES7			PRKCSH	NRP2	WNT10B		RAB20
	PRPF18	GRTP1	SPATA22			PRRG2	CFLAR	MAP3K12		CARKD
	EIF3A	BORA	MGC12916			KLK7	PER2	TUBA1A		UGGT2
	GBF1	KIAA0226L	TXNDC17			KLK6	CDK5R2	FGF23		PCID2
	NRP1	PROSER1	MIR22HG			KLK10	KYNU	MFAP5		CENPJ
	LDB1	TDRD3	TMEM88			PSG1	NMI	USP5		THSD1
	CDC123	CDADC1	MYOCD			PSG2	RQCD1	MLF2		RNF17
	SGPL1	CAB39L	CDRT7			PSG3	LRRFIP1	SSPN		CYSLTR2
	BTRC	DIAPH3	CDRT8			PSG4	STK17B	KMT2D		SPRYD7
	CH25H	CCDC70	CDRT15P1			PSG5	GPR55	AAAS		COG6
	PKD2L1	COG3	SAT2			PSG6	TRIP12	KLRC4		KLHL1
	BTAF1	SETDB2	SMYD4			PSG7	GTF3C3	SOAT2		RBM26
	PAPSS2	KATNAL1	CNTROB			PSG9	PPIG	PPFIBP1		XPO4
	INA	KBTBD7	RPL29P2			PSG11	ECEL1	YBX3		PCDH20
	PDLIM1	SLITRK6	CYB5D1			PSMC4	EIF4E2	RDH16		UPF3A
	SMC3	EBPL	OVCA2			PSMD8	CIR1	NPFF		MRPL57
	NEURL1	TMTC4	USP43			PTGER1	CYTIP	HSD17B6		SMIM2
	BUB3	MEDAG	KRBA2			PTGIR	TTLL4	DYRK4		KDELC1
	DDX21	ABHD13	SLC43A2			PTPRH	BZW1	ENDOU		CARS2
	PTPLA	ZIC5	CYB5D2			PVR	HDAC4	TIMELESS		RNF219
	LGI1	GGACT	C17orf49			PVRL2	ZEB2	GPRC5A		NAA16
	NOLC1	KBTBD6	ZFP3			RAB3A	FARP2	KRT75		RNASEH2B
	DLG5	STARD13	GGT6			RAD23A	TLK1	SCAF11		DHRS12
	PTER	N4BP2L1	SPNS2			RELB	CD302	CD163		GRTP1
	NMT2	TEX30	WDR81			UPF1	TANK	MED21		BORA
	GSTO1	EPSTI1	FAM211A-AS1			RFX1	FARSB	DDX23		KIAA0226L
	CHST3	ADPRHL1	ZSWIM7			RPL18	ABCB6	SLC4A8		PROSER1
	BAG3	SLITRK1	DNAH2			RPL18A	ARPC2	GDF3		TDRD3
	VPS26A	KCTD12	RTN4RL1			RPL28	ARL4C	ESPL1		CDADC1
	MINPP1	ARL11	CDRT15			MRPS12	ABI2	CLSTN3		CAB39L
	SPAG6	WDFY2	WDR16			RPS5	DHRS9	DAZAP2		DIAPH3
	KIF20B	N4BP2L2-IT2	CCDC42			RPS9	CALCRL	TESPA1		CCDC70
	SEC24C	TEX29	PIK3R6			RPS11	PSMD14	C2CD5		COG3
	SH3PXD2A	LINC00284	ODF4			RPS16	STAM2	ZBTB39		SETDB2
	FAM53B	METTL21EP	KCTD11			RPS19	RAMP1	NCAPD2		KATNAL1
	USP6NL	CSNK1A1L	MFSD6L			RRAS	SPEG	PAN2		KBTBD7
	GPRIN2	RXFP2	TRPV3			RTN2	LANCL1	CLEC2B		SLITRK6
	SLK	TEX26	SLC16A11			RYR1	NMUR1	TROAP		EBPL
	BMS1	SLAIN1	FBXO39			CLEC11A	KLHL41	DNM1L		TMTC4
	SPOCK2	PRR20A	DHRS7C			SCN1B	UBE2E3	ABCC9		MEDAG
	ZNF518A	SPACA7	TVP23C			SEPW1	STK25	YAF2		ABHD13
	RHOBTB1	RNF113B	CENPV			SLC1A5	MTX2	LPCAT3		ZIC5
	DCLRE1A	LINC00410	SLC16A13			SLC1A6	TBR1	RNF41		GGACT
	ABI1	FAM216B	C17orf74			SLC5A5	NCKAP1	KLRG1		KBTBD6
	FRAT1	LACC1	SPNS3			SLC8A2	COPS8	GDF11		STARD13
	PPIF	LINC00330	TMEM256			SMARCA4	RAPGEF4	LRRC23		N4BP2L1
	ACTR1A	LINC00343	BCL6B			SNRNP70	CAPN10	CNPY2		TEX30
	OPTN	HNRNPA1L2	LOC284009			SNRPA	GALNT5	TUBA1B		TPTE2
	HNRNPA3P1	ST13P4	VMO1			SNRPD2	NXPH2	RAPGEF3		EPSTI1
	SMNDC1	B3GALTL	LOC284023			SPIB	SP140	EMG1		ADPRHL1
	NPM3	DGKH	LINC00324			AURKC	IKZF2	MCRS1		SLITRK1
	MICU1	CCDC122	LINC00670			SULT2B1	COBLL1	IPO8		KCTD12
	NEBL	GPR180	CDRT4			SULT2A1	FASTKD2	LEPREL2		ARL11
	GLRX3	STOML3	SLC13A5			SUPT5H	PLA2R1	AKAP3		WDFY2
	RPP30	COMMD6	TMEM102			SYT5	RAB3GAP1	SLCO1B1		N4BP2L2-IT2
	RPP38	CLYBL	TUSC5			PRDX2	PASK	RAD51AP1		TEX29
	DPYSL4	METTL21C	LOC339166			TGFB1	UBXN4	PTGES3		LINC00284
	TACC2	EEF1DP3	TMEM95			ICAM5	ATG4B	KLRAP1		METTL21EP
	SORBS1	AMER2	SMTNL2			TNNI3	SATB2	TSPAN9		CSNK1A1L
	ERLIN1	USP12	TBC1D26			TNNT1	OBSL1	ATF7		RXFP2
	CELF2	MTIF3	FAM101B			TPM4	SF3B1	STRAP		TEX26
	LBX1	GSX1	CDRT1			TULP2	R3HDM1	BAZ2A		SLAIN1
	NRG3	FAM194B	SPEM1			TYK2	DNPEP	GALNT6		PRR20A
	MGEA5	SPERT	GLTPD2			TYROBP	TMEFF2	RASSF8		SPACA7
	YME1L1	DLEU7	INCA1			UBA52	SH3BP4	PRR4		RNF113B
	TUBGCP2	FAM124A	SCIMP			NR1H2	KCNE4	GPR182		LINC00410
	PRDX3	TPTE2P3	C17orf100			UQCRFS1	NGEF	PHB2		FAM216B
	ADIRF	LRRC63	SPDYE4			USF2	GCA	COPZ1		LACC1
	VAX1	CTAGE10P	TMEM220			VASP	SNORD82	KLRK1		LINC00330
	C10orf10	LNX2	SHISA6			XRCC1	MOB4	STK38L		LINC00343
	ATE1	SLC25A30	OR3A4P			ZFP36	PNKD	FAIM2		HNRNPA1L2
	POLR3A	PAN3	SLC25A35			ZNF8	SNED1	ERC1		ST13P4
	ZWINT	NALCN	C17orf97			ZNF14	GORASP2	DDN		B3GALTL
	LDB3	HS6ST3	MED11			ZNF708	SPATS2L	TMEM194A		DGKH
	NUDT5	DAOA	MIR132			ZNF17	GIGYF2	ESYT1		CCDC122
	SEC23IP	DAOA-AS1	MIR195			ZNF20	EPC2	TENC1		GPR180
	ECD	FGF14-IT1	MIR212			ZNF28	TRAF3IP1	KCNH3		STOML3
	RAB11FIP2	FGF14-AS2	MIR22			MZF1	ABCA12	CBX5		COMMD6
	CPEB3	LINC00551	TNFSF12-TNFSF13			ZNF43	ARL5A	ANP32D		CLYBL
	ANKRD26	LINC00346	RNASEK			ZNF45	HIBCH	SMUG1		METTL21C
	INPP5F	CHAMP1	MIR324			ZNF69	SNORD51	GABARAPL1		EEF1DP3
	ZNF365	OR7E156P	MIR497			ZNF221	CNPPD1	PRPF40B		AMER2
	MSRB2	SUGT1P3	SLC35G6			ZNF85	STK36	METTL7A		USP12
	SEPHS1	SIAH3	RNF222			ZNF90	MMADHC	LETMD1		MTIF3
	RAB18	KCNRG	PIRT			ZNF91	STK39	IFFO1		GSX1
	DKK1	LINC00282	CDRT15P2			ZNF99	CPS1-IT1	ZNF385A		FAM194B
	KIN	SLC46A3	SNORA48			ZNF222	METTL5	NECAP1		SPERT
	DUX4	UBAC2	SNORD10			ZNF121	OLA1	FGFR1OP2		DLEU7
	NT5C2	LINC00550	OR1D4			ZNF132	ICOS	CLEC4E		FAM124A
	PDCD11	LINC00347	SCARNA21			ZNF134	GMPPA	GALNT8		TPTE2P3
	SORCS3	FREM2	SNORD49B			ZNF135	BAZ2B	SNORD59A		LRRC63
	ZSWIM8	NEK5	SNORD65			ZNF136	SLC40A1	GLS2		CTAGE10P
	WAPAL	TMEM255B	SNORD91A			ZNF137P	SMARCAL1	GPR162		N6AMT2
	PPRC1	KCTD4	SNORD91B			ZNF146	ANO7	RND1		SKA3
	FAM175B	RASL11A	BHLHA9			ZNF154	PDE11A	SLCO1B3		MICU2
	RRP12	SHISA2	TLCD2			ZNF155	PRLH	ORMDL2		SPATA13
	TBC1D12	NHLRC3	LOC728392			ZNF175	THAP4	CLEC2D		LNX2
	DNAJC9	SERP2	MIR744			ZNF177	ANKMY1	RACGAP1		SLC25A30
	DNMBP	SERTM1	LOC100128006			ZNF180	GULP1	SENP1		ZDHHC20
	CSTF2T	LINC00547	LOC100128288			ZNF208	SCLY	PDZRN4		PAN3
	FRAT2	LINC00548	C17orf107			ZNF223	NOP58	COPS7A		NALCN
	SIRT1	LINC01071	RP11-333E1.1			ZNF224	FKBP7	TAS2R9		HS6ST3
	COMMD3	ATP11AUN	DBIL5P			ZNF225	ASB1	TAS2R8		DAOA
	KAT6B	MIR15A	LINC00675			ZNF226	CAB39	TAS2R7		DAOA-AS1
	TSPAN15	MIR16-1	MIR1288			ZNF227	ZAK	TAS2R13		FGF14-IT1
	PDSS1	MIR17	MIR1253			ZNF112	LRP1B	TAS2R10		FGF14-AS2
	IFIT5	MIR18A	PITPNA-AS1			ZNF229	PRKAG3	TAS2R14		LINC00551
	BAMBI	MIR19A	MIR3183			ZNF230	PPIL3	DHH		LINC00346
	DPCD	MIR19B1	MIR4314			ELL	DNAJC10	CLEC4A		CHAMP1
	SEC31B	MIR20A	LOC100506371			SYMPK	ASNSD1	HEBP1		OR7E156P
	NUDT13	MIR92A1	LOC100506388			MIA	UGT1A10	GOLT1B		SUGT1P3
	UPF2	MIR17HG	LOC100506713			DPF1	UGT1A8	PLEKHA8P1		SIAH3
	ATRNL1	ATP5EP2	MIR497HG			LTBP4	UGT1A7	YARS2		KCNRG
	HERC4	LINC00544	MAGOH2			TEAD2	UGT1A6	DERA		LINC00282
	PTPN20B	LINC00545	RNASEK-C17orf49			CYP4F2	UGT1A5	IRAK4		SLC46A3
	EDRF1	ALG11	TMEM256-PLSCR3			PPFIA3	UGT1A9	ING4		ANKRD20A9P
	LRIT1	MZT1	TVP23C-CDRT4			PLA2G4C	UGT1A4	DDX47		UBAC2
	TCTN3	SNORA27	SENP3-EIF4A1			RFXANK	UGT1A1	MRPL51		LINC00550
	KIAA1279	TSC22D1-AS1	P2RX5-TAX1BP3			EIF3G	UGT1A3	CLEC1B		LINC00347
	C10orf12	MIR4500HG	MIR4731			STX10	FEV	CLEC1A		C1QTNF9
	ANKRD2	LINC00452	MIR4520A			URI1	MFSD6	C1RL		FREM2
	CNNM1	CCDC168	MIR4521			NAPA	INO80D	ERGIC2		NEK5
	MYOF	TPTE2P1	MIR4520B			SIGLEC5	PID1	FKBP11		TMEM255B
	DUX2	URAD	ALOX15P1			FCGBP	ATG16L1	KLRF1		LINC00442
	AP3M1	ZAR1L	COX10-AS1			AP1M1	FIGN	KRT76		TPTE2P6
	ANKRD1	LINC00598	TMEM220-AS1			PGLYRP1	ANKZF1	CSAD		KCTD4
	GHITM	LINC00371	LOC101559451			F2RL3	RIF1	BIN2		RASL11A
	PALD1	SERPINE3	LOC101927839			UBE2M	USP40	LIMA1		C1QTNF9B
	PDCD4	CTAGE11P	LOC101927911			ARHGEF1	HJURP	PPHLN1		SHISA2
	VENTX	GAS6-AS1	RP11-85B7.2			PDCD5	STRADB	IL23A		NHLRC3
	R3HCC1L	SNORA31	AC005358.3			DYRK1B	HES6	HDAC7		SERP2
	POLL	MIR621	AC015922.6			LPAR2	ASIC4	WBP11		ANKRD20A19P
	CTNNA3	MIR622	MIR6776			CRLF1	DOCK10	TM7SF3		SERTM1
	BLNK	MIR623	MIR6864			NUMBL	PRPF40A	GPR84		LINC00547
	A1CF	LINC00460	MIR6865			CYTH2	MREG	SLCO1C1		LINC00548
	NRBF2	FAM155A	MIR6883			S1PR2	WDR12	SLC38A2		LINC01071
	KCNIP2	CCDC169				ZNF235	MBD5	PRR13		ATP11AUN
	CUZD1	PRR20B				ZNF264	PECR	PLEKHA5		MIR15A
	CALY	PRR20C				KCNK6	ARHGAP15	MANSC1		MIR16-1
	NEUROG3	PRR20D				NCR1	ZC3H15	KANSL2		MIR17
	ASCC1	C13orf45				MED26	DNAH7	TAPBPL		MIR18A
	EXOSC1	IRG1				HOMER3	RPRM	SLC38A4		MIR19A
	MRPS16	LINC00462				IL27RA	C2orf83	MAGOHB		MIR19B1
	CALHM2	LINC00552				NAPSA	MFF	FAM90A1		MIR20A
	CUTC	RPL21P28				GDF15	ACKR3	KIAA1551		MIR92A1
	HSPA14	FKSG29				TECR	RNPEPL1	PLEKHG6		MIR17HG
	PLCE1	LINC00426				ZNF254	SLC39A10	CASC1		ATP5EP2
	DUSP13	TPT1-AS1				GMFG	SLC4A10	CCDC91		LINC00544
	WAC	PAN3-AS1				RAB3D	CYP20A1	STYK1		LINC00545
	CHST15	UBAC2-AS1				IER2	SPC25	ETNK1		ALG11
	SUFU	MCF2L-AS1				KLK4	ERMN	GPRC5D		MZT1
	ACSL5	MIR1297				ZNF432	HECW2	KIF21A		C1QTNF9B-AS1
	PANK1	MIR548F5				DHX34	2020-03-04	SLC48A1		SNORA27
	FXYD4	MIR759				KIAA0355	WDFY1	FAR2		TSC22D1-AS1
	MYO3A	MIR320D1				ZNF536	NYAP2	LMBR1L		MIR4500HG
	CCSER2	MIR4306				KMT2B	ALS2	ASUN		LINC00452
	APBB1IP	MIR3170				KEAP1	ZDBF2	ATF7IP		CCDC168
	ANKRD16	MIR4305				AP1M2	USP37	H2AFJ		BASP1P1
	EXOC6	MIR3169				UBA2	CWC22	FOXJ2		TPTE2P1
	FAM35A	MINOS1P1				SAE1	G6PC2	ITFG2		URAD
	DDIT4	MIR3665				SUGP2	CTDSP1	LMO3		ZAR1L
	CCNJ	MIR3613				TRIM28	MPP4	CMAS		LINC00598
	2020-03-05	EDNRB-AS1				ZNF256	NIF3L1	PRMT8		LINC00371
	ZRANB1	RBM26-AS1				DDX39A	PCGEM1	ARNTL2		SERPINE3
	TTC40	GAS6-AS2				ZNF443	GAL3ST2	PARP11		CTAGE11P
	NSMCE4A	OR7E37P				AKAP8	TMBIM1	ANO2		GAS6-AS1
	DNAJB12	TEX26-AS1				LILRB2	IFIH1	C12orf4		MIPEPP3
	CNNM2	FRY-AS1				PAK4	OSGEPL1	C12orf5		SNORA31
	WBP1L	SPG20OS				B3GNT3	RAB17	LPAR5		MIR621
	C10orf118	VWA8-AS1				KLF2	RNF25	SMAGP		MIR622
	CRTAC1	INTS6-AS1				TMEM147	COPS7B	AICDA		MIR623
	ARMC4	LINC00458				IFI30	2020-03-07	RIMKLB		LINC00460
	MTPAP	SOX21-AS1				TOMM40	NABP1	KLHL42		FAM155A
	CEP55	CPB2-AS1				CARM1	RAPH1	DIP2B		CCDC169
	SEC61A2	CCDC169-SOHLH2				ZNF211	CDK15	KIAA1467		PRR20B
	LRRC20	BIVM-ERCC5				CHERP	TMEM237	CALCOCO1		PRR20C
	CWF19L1	MIR2681				RNASEH2A	NBEAL1	NCKAP5L		PRR20D
	OLAH	MIR548AN				RABAC1	CFLAR-AS1	NEUROD4		C13orf45
	SLC29A3	MIR4500				TRAPPC2P1	MRPL44	FAM60A		IRG1
	RNLS	MIR4705				SPINT2	PLEKHA3	C12orf10		ANKRD26P3
	PI4K2A	MIR4703				KLF1	TRAK2	MRPS35		LINC00462
	MCM10	TPTE2P5				DLL3	BOLL	ATG101		LINC00552
	CSGALNACT2	MIR5007				CERS1	TRPM8	IKZF4		RPL21P28
	H2AFY2	MIR5693				GIPC1	ATG9A	CLEC7A		FKSG29
	DHTKD1	MIR5006				POP4	MLPH	WNK1		LINC00426
	HIF1AN	MIR548AS				ZNF234	FAM134A	SPATS2		TPT1-AS1
	RUFY2	DOCK9-AS2				ZNF266	GLB1L	CAPRIN2		LINC00421
	FRMD4A	LINC00554				ZNF274	C2orf47	TMEM106C		PAN3-AS1
	WDR11	PDX1-AS1				ZNF460	SPAG16	NABP2		UBAC2-AS1
	FAM178A	LINC00558				PPP1R13L	CHPF	BHLHE41		MCF2L-AS1
	FAM21B	LINC00563				CD3EAP	SCRN3	BCL2L14		MIR1297
	CCAR1	LINC00565				RUVBL2	FASTKD1	ADIPOR2		MIR548F5
	OGDHL	LINC00572				LILRB1	GTDC1	RPAP3		MIR759
	DHX32	LINC00441				HCST	IQCA1	RERGL		MIR2276
	PPP2R2D	MED4-AS1				KDELR1	CARF	FLJ13224		MIR320D1
	CISD1	GPC5-AS1				LILRB5	TTC21B	PLBD1		MIR4306
	FAM45B	GPC6-AS1				ILVBL	METTL8	PYROXD1		MIR3170
	TDRD1	GPC6-AS2				SLC27A5	NHEJ1	NANOG		MIR4305
	KIAA1217	LINC00297				LILRB4	FAM124B	DNAJC22		MIR3169
	PARD3	CLYBL-AS2				KLK11	TM4SF20	ADAMTS20		MINOS1P1
	DNAJC12	PCDH9-AS2				TMED1	CYBRD1	C12orf39		MIR3665
	ASAH2	USP12-AS2				LILRA1	C2orf54	DUSP16		MIR3613
	BCCIP	DLEU7-AS1				LILRB3	CSRNP3	WNT5B		EDNRB-AS1
	C10orf2	HTR2A-AS1				LILRA3	PGAP1	SLC38A1		RBM26-AS1
	SAR1A	PCDH9-AS3				LILRA2	DCAF17	CSRNP2		GAS6-AS2
	TM9SF3	PCDH9-AS4				UPK1A	TUBA4B	APOLD1		LINC00540
	PRTFDC1	DOCK9-AS1				HNRNPUL1	MAP3K19	GSG1		SACS-AS1
	ENTPD7	MTUS2-AS1				CLASRP	ARMC9	PUS7L		LINC00327
	CAMK1D	LINC00331				KPTN	COQ10B	CDCA3		OR7E37P
	ZMIZ1	LINC00332				SLC7A9	EFHD1	RHNO1		TEX26-AS1
	ZNF248	LINC00333				CDC37	SPHKAP	NRIP2		FRY-AS1
	AS3MT	LINC00351				MAP4K1	WNT10A	RBP5		SPG20OS
	GPR158	LINC00353				KLK8	SLC19A3	TMTC1		VWA8-AS1
	STAMBPL1	LINC00358				CYP4F8	THSD7B	RACGAP1P		INTS6-AS1
	ARHGAP21	LINC00366				PNKP	KIAA1715	FAM186B		LINC00458
	KIAA1462	LINC00379				COPE	ILKAP	TMEM117		SOX21-AS1
	GPAM	LINC00381				U2AF2	TMEM163	WIBG		CPB2-AS1
	KIAA1598	LINC00395				ATF5	ITM2C	CCDC77		CCDC169-SOHLH2
	FAM160B1	LINC00398				ZFP30	CDCA7	SARNP		BIVM-ERCC5
	WDFY4	LINC00423				ZNF507	ZRANB3	ACRBP		MIR2681
	SFMBT2	LINC00433				LPHN1	WDR75	SPSB2		MIR548AN
	SEMA4G	LINC00443				PPP6R1	RHBDD1	EFCAB4B		MIR4500
	ARHGAP22	LINC00446				CARD8	C2orf88	TUBA1C		MIR4705
	MYOZ1	LINC00457				SIRT2	ING5	ZC3H10		MIR4499
	PLEKHA1	LINC00559				CYP2G1P	PLCD4	ALG10		MIR4703
	AVPI1	LINC00571				MAST1	MGC16025	SPRYD3		TPTE2P5
	HPSE2	CLDN10-AS1				UNC13A	TANC1	MFSD5		LINC00408
	FAM204A	DIAPH3-AS1				MAST3	KCNH7	COX14		LINC00539
	CDH23	DIAPH3-AS2				SIPA1L3	RAPGEF4-AS1	RERG		MIR5007
	LHPP	COL4A2-AS1				FCHO1	SESTD1	DNAJC14		MIR5693
	PBLD	ATP11A-AS1				CIC	ANKRD44	ZCRB1		MIR5006
	NPFFR1	NDFIP2-AS1				ZC3H4	ZNF804A	CCDC65		MIR548AS
	C10orf54	MYCBP2-AS1				SIN3B	TTC30A	PLCZ1		DOCK9-AS2
	MMS19	RNF219-AS1				HAUS5	DAPL1	LACRT		LINC00554
	DNAJC1	STARD13-AS				CRTC1	TMEM169	FMNL3		PDX1-AS1
	NOC3L	RNASEH2B-AS1				MAU2	DNER	CERS5		LINC00558
	IKZF5	FAM155A-IT1				FBXO46	MARS2	PCED1B		LINC00563
	DCLRE1C	SMIM2-IT1				ETHE1	B3GNT7	COQ10A		LINC00565
	ZDHHC6	PCCA-AS1				BRD4	SP140L	HTR7P1		LINC00572
	PCDH15	NALCN-AS1				RPL13A	ORMDL1	CACNA2D4		LINC00441
	CUEDC2	LINC00348				SYNGR4	STK11IP	CAPZA3		RNU6-52P
	DDX50	MYO16-AS1				LILRA4	FMNL2	CLEC6A		MED4-AS1
	FBXL15	MRPS31P5				PRG1	GALNT13	KRT71		GPC5-AS1
	OR13A1	LINC00359				CASP14	OSBPL6	C12orf57		GPC6-AS1
	C10orf76	LINC00676				ZIM2	NOSTRIN	LARP4		GPC6-AS2
	SUV39H2	LINC01080				CBLC	DIRC1	SLC2A13		LINC00297
	CCDC7	LINC00378				NUP62	MOGAT1	DCD		CLYBL-AS2
	ECHDC3	LINC01069				HSPBP1	LYPD1	LOH12CR1		PCDH9-AS2
	HPS6	LOC101927284				PPP1R15A	AGAP1	MUCL1		USP12-AS2
	MMRN2	LINC01070				PLD3	TWIST2	LRRK2		DLEU7-AS1
	TMEM180	SMIM2-AS1				FKBP8	PARD3B	TMEM52B		HTR2A-AS1
	MCMBP	LOC101929657				EML2	NUP35	FAM186A		PCDH9-AS3
	THNSL1	LINC00380				TMEM59L	XIRP2	OR2AP1		PCDH9-AS4
	SYNPO2L	LINC00397				PGLS	TYW5	OR10P1		DOCK9-AS1
	C10orf95	MIR8073				ZNF324	DIS3L2	SDR9C7		MTUS2-AS1
	PLEKHS1	MIR8075				LSM4	NEU4	RHEBL1		LINC00331
	PDZD7	MIR8079				KLK5	RBM45	C12orf54		LINC00332
	OBFC1	LINC01232				ZNF345	BBS5	ZNF641		LINC00333
	C10orf88					PRKD2	CCDC173	OR10AD1		LINC00351
	FAM188A					ZNF473	ACMSD	SP7		LINC00353
	UBTD1					KANK2	ICA1L	GTSF1		LINC00358
	BICC1					CLIP3	RFTN2	OR10A7		LINC00366
	TMEM254					FAM32A	AP1S3	KRT74		LINC00379
	HKDC1					LSM14A	SGPP2	HIST4H4		LINC00381
	WDR96					KLK13	ACVR1C	ERP27		LINC00395
	TET1					CCDC9	UBR3	FGD4		LINC00398
	LRRC27					PRPF31	KCTD18	AEBP2		LINC00417
	EPC1					IRF2BP1	ALS2CR12	ASB8		LINC00423
	TNKS2					FGF21	SPATA3	MYL6B		LINC00433
	ITIH5					GAPDHS	LYPD6	KRT72		LINC00443
	TRIM8					OR7A17	LYPD6B	PRICKLE1		LINC00446
	TSPAN14					TSPAN16	TMEM198	SLC2A14		LINC00457
	KAZALD1					OR10H3	ZFAND2B	BCDIN3D		LINC00424
	SFXN3					OR10H2	CPO	ALG10B		LINC00559
	SLC25A28					OR10H1	MDH1B	LINC00477		LINC00571
	ELOVL3					OR7E24	FBXO36	LYRM5		CLDN10-AS1
	FAM107B					OR7C2	MTERFD2	CPNE8		DIAPH3-AS1
	CCDC3					OR7A5	CCDC148	KRT80		DIAPH3-AS2
	MARVELD1					OR7C1	MYO3B	A2ML1		COL4A2-AS1
	SYT15					SNORA68	UBE2F	A2M-AS1		ATP11A-AS1
	TAF3					SNORD41	DUSP19	C12orf60		NDFIP2-AS1
	RASSF4					SNORD35A	SATB2-AS1	FBXL14		MYCBP2-AS1
	C10orf11					SNORD34	OTOS	CLEC12A		RNF219-AS1
	PCGF6					SNORD33	MYEOV2	CLECL1		SPATA13-AS1
	ARID5B					SNORD32A	OR6B3	IFLTD1		STARD13-AS
	LOXL4					ZNF285	ANKAR	DENND5B		RNASEH2B-AS1
	ZDHHC16					AKAP8L	TTC30B	GRASP		FAM155A-IT1
	FAM213A					ZBTB32	FAM117B	CLEC4C		SMIM2-IT1
	DYDC2					SIGLEC7	LOC150935	ZNF384		PCCA-AS1
	PCGF5					LYPD3	PKI55	DSTNP2		NALCN-AS1
	GPR123					ARRDC2	KANSL1L	KRT78		LINC00348
	LZTS2					BBC3	ZSWIM2	AMN1		MYO16-AS1
	PHYHIPL					DKKL1	ZNF385B	METTL7B		MRPS31P5
	LCOR					CPAMD8	LINC01107	C12orf77		LINC00359
	NKX6-2					SIGLEC9	LOC151174	PIANP		LINC00676
	MRPL43					SIGLEC8	ARL6IP6	DCP1B		LINC01080
	LYZL1					C5AR2	METTL21A	ANO6		LINC00378
	AFAP1L2					CHMP2A	CCNYL1	ARID2		LINC01069
	PLA2G12B					DHDH	KLHL23	LINC00612		LOC101927284
	MYPN					ZNF544	PPP1R1C	METTL20		LINC01070
	PYROXD2					EIF3K	SGOL2	OR6C74		SMIM2-AS1
	USMG5					UBE2S	ALS2CR11	OR6C3		LOC101929657
	LINC00839					SLC6A16	SLC38A11	LINC00935		LINC00380
	ZNF503					C19orf53	CCDC140	TAS2R43		LINC00367
	AIFM2					BABAM1	SLC23A3	TAS2R31		LINC00397
	ADO					LGALS13	LINC00608	TAS2R46		MIR8073
	FBXO18					CYP2S1	GPBAR1	TAS2R30		MIR8075
	ATAD1					TFPT	SLC16A14	TAS2R19		MIR8079
	PLXDC2					STRN4	AC098823.3	TAS2R20		LINC01232
	MASTL					CCDC106	LINC00471	TAS2R50
	ARHGAP19					HOOK2	AC012507.3	C1RL-AS1
	JMJD1C-AS1					EPN1	MSL3P1	CD163L1
	RBM17					SERTAD3	WDSUB1	RP11-70F11.11
	KNDC1					SERTAD1	UPP2	RP11-983P16.4
	ITPRIP					GLTSCR2	GPR155	ZNF740
	LINC00263					GLTSCR1	DAW1	RPL13P5
	MCU					TNPO2	C2orf57	B4GALNT3
	ANKRD30A					EMR2	FAM171B	OR6C6
	ACBD5					EHD2	PIKFYVE	ANKRD52
	MTG1					KLK14	AC010731.4	SLC39A5
	CDHR1					KLK12	TIGD1	SPRYD4
	BBIP1					COL5A3	LOC200772	C12orf80
	FANK1					RDH8	C2orf69	LINC00592
	OPALIN					SHANK1	HNRNPA3	CLEC9A
	SYCE1					NOSIP	CERS6	C12orf36
	ZFAND4					MRPL4	METAP1D	RP11-885B4.2
	ARHGAP12					NDUFA13	CCDC108	C12orf40
	OPN4					ZNF580	C2orf72	MUC19
	HOGA1					HSD17B14	CCDC150	GXYLT1
	SORCS1					GP6	CCDC141	TMPRSS12
	C10orf71					VRK3	AC018470.4	KRT6C
	PRAP1					ZNF571	RTP5	KRT73
	ZNF511					GMIP	AHCTF1P1	CLEC4D
	CHCHD1					ECSIT	ERICH2	C1QL4
	MSS51					WDR83OS	FAM126B	KRT79
	TTC18					ISYNA1	UNC80	RP11-434C1.1
	C10orf90					ZNF581	RUFY4	SLCO1B7
	BTBD16					LSR	DUSP28	SMCO2
	FAM24A					ZNF44	SPOPL	OVCH1
	PSTK					TM6SF2	MLK7-AS1	SYT10
	ZNF488					PTOV1	MROH2A	ACSM4
	PIK3AP1					S1PR5	ESPNL	ANKRD33
	MORN4					FXYD7	NCKAP5	OR6C2
	ZFYVE27					FXYD5	EVX2	OR6C4
	MMP21					RAB4B	AOX2P	H1FNT
	COMTD1					DDX49	ECEL1P2	OR8S1
	FRA10AC1					PAF1	FTCDNL1	AMIGO2
	ANKRD22					PPP1R12C	SPATA3-AS1	TAS2R42
	SFXN2					TRPM4	RBM43	DPPA3
	PDZD8					ZNF586	LINC01116	NANOGNB
	AGAP4					ZNF562	CERKL	LOC374443
	C10orf32					QPCTL	CATIP	KRT77
	LYZL2					GATAD2A	RBM44	CLEC2A
	NUDT9P1					BEST2	AQP12A	CLEC12B
	AGAP11					FBXL12	KLHL30	RPL13AP20
	GSTO2					FAM83E	SP5	REP15
	SFR1					PGPEP1	PLEKHM3	C12orf68
	CALHM3					CC2D1A	C2orf80	LINC00937
	CTAGE7P					EPS8L1	RESP18	OR6C1
	CLRN3					RASIP1	C2orf82	OR6C75
	ANAPC16					TMEM161A	OR6B2	OR6C76
	PNLIPRP3					SARS2	DYTN	OR6C70
	SFXN4					TMEM160	TEX41	LINC00938
	CPXM2					PIH1D1	HOXD-AS1	LOC400043
	ADAMTS14					C19orf60	FSIP2	FIGNL2
	C10orf129					GPATCH1	C2orf66	OR6C65
	SAMD8					SAMD4B	ASB18	OR6C68
	LIPJ					ATP5SL	FLJ43879	MIR141
	CFL1P1					C19orf73	VWC2L	MIR196A2
	TRUB1					MAP1S	MIR10B	MIR200C
	MPP7					PNMAL1	MIR128-1	IQSEC3
	FRMPD2					TMEM143	MIR149	ZNF705A
	VTI1A					KLHL26	MIR153-1	FAM66C
	DYDC1					ZNF444	MIR26B	DDX12P
	EIF5AL1					C19orf66	DNAJB3	SMCO3
	HECTD2					ZNF331	LINC01124	H3F3C
	FGFBP3					ZNF823	PHOSPHO2	DBX2
	C10orf82					KLK15	MIR375	FLJ12825
	CACUL1					MED29	DFNB59	TMEM198B
	HSD17B7P2					TRMT1	CCDC148-AS1	TSPAN11
	USP54					NLRP2	ANKRD30BL	OR9K2
	NKX2-3					ZNF416	SNORA41	MIR148B
	SLC35G1					ZNF446	LOC643072	LOH12CR2
	CCDC147					ASF1B	LOC643387	RP11-598F7.4
	FAM170B					ZNF701	PRR21	HIGD1C
	C10orf128					ZNF83	LINC00607	POU5F1P3
	FUT11					ZNF415	LOC646736	LOC642846
	OIT3					USE1	PRSS56	GLYCAM1
	C10orf91					PSENEN	YY1P2	FAM86FP
	PWWP2B					ZNF302	AQP12B	PRB2
	LINC00858					C19orf80	SNORA75	LRTM2
	ANTXRL					LIN37	AC097662.2	HNRNPA1P10
	EMX2OS					SMG9	SCARNA6	SCARNA12
	PPAPDC1A					ZNF253	SCARNA5	SCARNA11
	VSTM4					IRGC	SNORD11	FAM138D
	PAOX					SLC7A10	SNORD70	SNORA2A
	FAM24B					PPAN	MIR561	SNORA2B
	SFTA1P					CABP5	D2HGDH	SNORA34
	TMEM254-AS1					SPHK2	LOC728323	CD27-AS1
	PLAC9					LGALS14	PABPC1P2	SNORD59B
	C10orf107					EXOSC5	DIRC3	SCARNA10
	TMEM26					MEIS3	SNORD11B	MIR613
	ZCCHC24					CEACAM19	MIR933	MIR614
	ENKUR					SLC17A7	AC097468.4	MIR615
	ARMC3					NAT14	CCNT2-AS1	SKP1P2
	UNC5B					CD177	PP14571	C12orf71
	PROSER2-AS1					ATP13A1	AC079610.2	SLC15A5
	STOX1					RGL3	LOC100130452	HOTAIR
	C10orf35					SLC44A2	AC074286.1	MIR920
	TYSND1					VN1R1	TMEM194B	LOC100129361
	ZNF25					RCN3	SP9	PCED1B-AS1
	GJD4					ZNF304	AC009227.2	LOC100240734
	CCNY					TTYH1	LOC100286922	LOC100240735
	RTKN2					PNMAL2	MIR1471	LINC00940
	TBATA					ZNF490	MIR1246	BCDIN3D-AS1
	ATOH7					PRR12	MIR548N	MANSC4
	OTUD1					DOCK6	MIR1258	LINC00941
	WAC-AS1					ZNF471	MIR1245A	LOC100288778
	ZNF438					ZNF492	MIR1244-1	LINC00942
	ZEB1-AS1					TSHZ3	ZEB2-AS1	MIR1228
	SLC16A9					LRFN1	MIR548F2	MIR1293
	FAM13C					GRAMD1A	MIR663B	MIR1291
	2020-03-08					USP29	GCSHP3	MIR1244-1
	C10orf25					PLEKHA4	SNORA70F	LOC100335030
	TMEM72-AS1					ZFP14	BOK-AS1	MIR1244-2
	ZNF485					ZNF317	MIR3128	MIR4302
	RASGEF1A					ZNF529	MIR1244-2	KLRF2
	REEP3					PRX	MIR3129	LINC00987
	JMJD1C					ANO8	MIR3131	MIR3649
	UCMA					SPTBN4	MIR4268	RP11-579D7.4
	C10orf111					MARK4	MIR3130-1	AC091814.2
	FAM171A1					SUGP1	MIR3130-2	RP11-392P7.6
	SLC39A12					HAMP	MIR2355	RP11-664H17.1
	NSUN6					CATSPERG	MIR3132	RASSF8-AS1
	ARL5B					CYP4F11	MIR4269	RP11-996F15.2
	BEND7					ZNF71	MIR3606	DDX11-AS1
	ZNF503-AS1					SCAF1	MIR3679	LOC100507424
	IPMK					PRODH2	LOC100505984	BLOC1S1-RDH5
	FAM21C					EPS15L1	LOC100506124	KLRC4-KLRK1
	EBF3					WIZ	TTC21B-AS1	PRH1-PRR4
	LINC00710					CACNG8	HOXD-AS2	MIR4701
	PROSER2					CACNG7	TTN-AS1	MIR3974
	CALHM1					CACNG6	AC007163.3	MIR3198-2
	CASC2					UBL5	LOC100507443	MIR4698
	PTF1A					ZNF350	IDH1-AS1	CACNA1C-AS1
	TCERG1L					TSKS	LOC100507600	RP11-793H13.3
	C10orf67					ZNF667	LY75-CD302	RNU6-19P
	HSPA12A					DMRTC2	PHOSPHO2-KLHL23	RNU6-78P
	SGMS1					C19orf33	HSPE1-MOB4	RERG-AS1
	PIPSL					ELSPBP1	UBE2F-SCLY	CACNA1C-AS4
	PGBD3					LIN7B	MIR4439	DENND5B-AS1
	C10orf53					HIF3A	MIR4437	HOXC-AS1
	FUOM					CHST8	MIR4776-1	HOXC-AS2
	JAKMIP3					LPPR2	MIR4777	HOXC13-AS
	STK32C					ZNF574	MIR1245B	CACNA1C-IT3
	BLOC1S2					PLEKHG2	MIR4774	OVCH1-AS1
	RBM20					RASAL3	MIR2467	RP11-609L23.1
	PDCD4-AS1					MRPL34	MIR4775	RP11-70F11.8
	FLJ37201					KRI1	MIR4785	LOC101927318
	C10orf40					ZSWIM4	MIR4773-1	RP11-165P7.1
	LINC00841					ZNF649	MIR4444-1	RP11-234B24.2
	RP11-383C5.3					ZSCAN18	MIR4440	PCBP2-OT1
	LOC283045					CENPBD1P1	MIR4786	CISTR
	ZMIZ1-AS1					CYP4F12	MIR4441	MIR6757
	LOC283070					YIPF2	LOC100652824	MIR6505
	MKX					C19orf43	MIR548AR
	C10orf126					DDA1	MIR5001
	WDR11-AS1					KXD1	MIR5702
	SEPT7P9					TMEM38A	MIR5703
	FAM149B1					TSEN34	CERS6-AS1
	FLJ31813					KCTD15	XIRP2-AS1
	FFAR4					SMIM7	VWC2L-IT1
	KCNK18					ZNF426	AC009299.3
	ANKRD30BP3					TRAPPC6A	LOC100996693
	ST8SIA6					MBOAT7	OSGEPL1-AS1
	DUPD1					FKRP	GPR1-AS
	LIPM					ZSCAN5A	SCHLAP1
	CYP26C1					PLEKHF1	CAPN10-AS1
	VWA2					LENG1	AC007405.4
	NANOS1					LILRP2	AC009948.5
	LRIT2					LILRA6	AC007966.1
	HMX3					RBM42	AC097500.2
	MALRD1					C19orf57	LINC01237
	EBLN1					ZNF576	AC018799.1
	LRRTM3					LRFN3	AC006196.1
	PTCHD3					ABHD8	AC020571.3
	NHLRC2					OCEL1	ANKRD44-IT1
	CCDC172					ZNF329	AC005235.1
	DMBT1P1					COLGALT1	AC093590.1
	C10orf113					IGFLR1	AC007163.6
	SKIDA1					TBC1D17	AC007879.2
	C10orf115					ZNF419	AC007038.7
	LINC00202-1					GEMIN7	AC072062.1
	LRRC37A6P					ISOC2	AC010890.1
	PTCHD3P1					MYH14	AC073321.3
	FAM21A					ZNF665	AC093391.2
	SH2D4B					ZNF552	AC016910.1
	C10orf99					EPHX3	AC010090.1
	SLC16A12					PODNL1	CATIP-AS1
	CC2D2B					ZNF671	AC073128.10
	ENO4					ZNF613	AC144449.1
	ARMS2					ADCK4	AC104777.2
	TEX36					CNTD2	AC104777.4
	LINC00959					SLC35E1	LOC101929319
	C1QL3					ZNF442	AC093375.1
	GUCY2GP					ZNF702P	AC009299.2
	NKX1-2					CEBPA-AS1	AC007750.5
	RP11-563J2.2					ZNF606	AC007740.1
	GATA3-AS1					ZNF614	AC019181.2
	CASC10					FUZ	AC010127.3
	LINC00999					OPA3	AC012594.1
	ACTR3BP5					ZNF430	MIR6512
	LBX1-AS1					ITPKC	MIR6513
	C10orf120					PBX4	MIR6809
	LOC399815					KIAA1683	MIR6811
	METTL10					B9D2	MIR6888
	FLJ37035					RSPH6A	MIR7845
	FOXI2					CCDC130	MIR6810
	LINC01164					ZNF611	MIR7853
	LINC01168					MED25	AC093642.3
	SPRNP1					QTRT1	LOC102724058
	GOLGA7B					ZNF93	AC017048.4
	C10orf85					PLVAP	AC007970.1
	FAM45A					RTBDN	AC012462.2
	MIR107					BCL2L12	LOC102800310
	ACBD7					C19orf12
	C10orf105					TEX101
	C10orf62					GRWD1
	AGAP6					ANGPTL6
	CCNYL2					USHBP1
	ZNF32-AS1					WDR87
	ZNF32-AS3					TSSK6
	ZNF32-AS2					CCDC8
	GLUD1P7					KIRREL2
	BMS1P2					ANKRD27
	CTGLF12P					C19orf44
	C10orf55					ZNF541
	FAM35BP					MRI1
	LINC00595					SYT3
	DNAJC9-AS1					FBXW9
	LINC00619					WDR83
	PRKCQ-AS1					PDCD2L
	CELF2-AS2					AKT1S1
	FAM35DP					ELOF1
	LINC00857					ZNF528
	LOC439994					BRSK1
	IFIT1B					ZNF333
	CDNF					ZNF527
	FRG2B					CNFN
	LOC441666					ZNF559
	MIR346					SNORD35B
	LRRC18					EMR3
	SPRN					ZNF347
	MIR511-1					GTPBP3
	MIR146B					ZNF577
	MIR202					MPV17L2
	NPS					ZNF607
	SCART1					SUV420H2
	SNORA19					C19orf48
	LOC642361					NFKBID
	AGAP9					ZBTB45
	ZNF487					CEP89
	FAM196A					ZNF382
	FAM25A					ZNF587
	TMEM72					FIZ1
	LIPK					ZNF566
	LIPN					HSH2D
	LINC00865					ALKBH6
	LINC00842					ATG4D
	FAM25C					SYDE1
	DRGX					RHPN2
	RPL13AP6					MBD3L1
	MEIG1					GALP
	LINC00264					SIGLEC10
	SVILP1					SIGLEC12
	BEND3P3					ZNF628
	PTPN20A					KIR3DX1
	ANXA8					ZNF30
	AGAP7					ZNF551
	ASAH2B					CEACAM21
	SFTPA1					ZNF616
	DUX4L7					ZNF766
	DUX4L6					CCDC97
	DUX4L5					EXOC3L2
	DUX4L3					ZNF468
	TMEM236					ZNF160
	SNORA12					CTU1
	SNORD98					SAMD1
	MIR603					DCAF15
	MIR604					GADD45GIP1
	MIR605					ZNF835
	MIR608					YIF1B
	MIR609					ZNF799
	BMS1P1					C19orf52
	ANXA8L1					ZNF625
	NUTM2A					ZNF700
	NUTM2D					ZNF439
	NUTM2A-AS1					ZNF486
	LINC00864					ZNF682
	AGAP8					C19orf40
	LOC728407					TDRD12
	DUX4L2					ZNF765
	ENTPD1-AS1					NLRP12
	FAM133CP					MYADM
	HNRNPA1P33					ZNF845
	FRMPD2P1					ZNF461
	UNC5B-AS1					ZNF585B
	RPEL1					TIMM50
	AGAP5					SHKBP1
	BMS1P4					DMKN
	SFTPA2					ZNF561
	NUTM2B					OLFM2
	LINC00202-2					CCDC114
	TLX1NB					HAUS8
	MIR936					MVB12A
	MIR938					DKFZp434J0226
	C10orf131					ARMC6
	PLCE1-AS1					ACPT
	ST8SIA6-AS1					CGB5
	DLG5-AS1					DKFZp566F0947
	NEBL-AS1					MUC16
	GPR158-AS1					CGB7
	LOC100129055					LRRC4B
	RP11-110H10.2					ZNF101
	ZNF37BP					LENG9
	LOC100130539					CGB8
	LOC100130992					GNG8
	ZNF503-AS2					PPP1R14A
	FAM25B					EGLN2
	LINC00856					BIRC8
	RSU1P2					FAM71E1
	KLLN					RDH13
	TEX36-AS1					FDX1L
	LOC100188947					NACC1
	DNMBP-AS1					PTH2
	PPIAP30					LOC113230
	TIMM23					ZNF257
	MTRNR2L7					ZIM3
	LOC100288974					SIGLEC11
	KCNIP2-AS1					CGB1
	MIR1265					CGB2
	MIR1915					PGLYRP2
	MIR1287					LMTK3
	MIR1296					LENG8
	MIR1256					CCDC124
	MIR1307					FBXO17
	MIR2110					KIR3DL3
	FAS-AS1					ARHGAP33
	ZNF33BP1					RASGRP4
	MIR378C					NXNL1
	MIR4297					CCDC151
	MIR3157					ZNF653
	MIR4294					ZNF526
	MIR3158-1					ZNF837
	MIR4295					CIB3
	MIR3156-1					RLN3
	MIR3155A					CLDND2
	MIR3158-2					ZNF816
	MIR4296					ZNF543
	MTRNR2L5					CEACAM20
	LOC100499489					RAVER1
	MIR3924					OR7D4
	MIR3941					OR7G1
	MIR3663					OR1M1
	MIR3944					COX6B2
	RP11-453E2.2					CALR3
	LINC00866					OSCAR
	LINC00838					ZNF813
	PARD3-AS1					ZNF441
	RPARP-AS1					ZNF491
	SH3PXD2A-AS1					ZNF440
	CCDC147-AS1					SWSAP1
	SORCS3-AS1					CCDC159
	ADD3-AS1					JOSD2
	LINC00867					IZUMO2
	FAM170B-AS1					CPT1C
	C10orf71-AS1					ALDH16A1
	LINC00840					NTN5
	PRKG1-AS1					NLRP13
	LINC00844					NLRP8
	LINC00948					NLRP5
	LINC00845					ZNF787
	LINC00707					ZNF573
	LINC00708					WDR88
	LINC00709					EID2B
	ZSWIM8-AS1					IRGQ
	VIM-AS1					ZNF428
	GRID1-AS1					LRRC25
	LINC00837					OR1I1
	TNKS2-AS1					WTIP
	MARK2P9					ZNF792
	C10orf32-ASMT					NR2C2AP
	COMMD3-BMI1					HSPB6
	ARHGAP19-SLIT1					CCDC105
	FAM24B-CUZD1					CYP4F22
	MIR4680					RINL
	MIR4679-1					FBXO27
	MIR4480					C19orf47
	MIR4483					LINC00661
	MIR4679-2					OR10H4
	MIR4676					ANKLE1
	MIR4678					ZFP28
	MIR4682					VSIG10L
	MIR4482-1					C19orf84
	MIR4484					SPACA6P
	MIR4675					ZNF480
	MIR4681					ZNF534
	MIR4685					ZNF578
	MIR4683					ERVV-1
	MIR3155B					SMIM17
	TIMM23B					C19orf18
	LINC00706					ZNF418
	MIR5100					ZNF417
	MIR5692C2					ZNF548
	MIR5694					PPM1N
	MIR548AV					KLC3
	MIR5586					IGSF23
	RNU6-53P					LYPD4
	LINC00502					ILF3-AS1
	ANTXRLP1					ZNF560
	LOC100996758					TMEM190
	LINC00601					HIPK4
	ERCC6-PGBD3					TMC4
	FANK1-AS1					TPM3P9
	RP11-478K7.2					ZNF524
	RP11-15K3.1					ZNF784
	MIR202HG					ZNF563
	LINC00836					SPC24
	RP11-399K21.14					CCDC155
	LINC00993					DACT3
	LOC102031319					SIX5
	MIR6715B					IGFL2
	MIR7152					ZNF420
	MIR8086					ZNF565
	MIR6715A					NLRP4
	MIR7162					ZNF542
	PCAT5					ZNF582
	STAM-AS1					ZNF583
						FAM98C
						CAPN12
						DPY19L3
						LGALS16
						TTC9B
						ZNF599
						FAM187B
						CILP2
						C19orf55
						LINC00906
						ZNF558
						CDC42EP5
						LINC00662
						ZNF98
						ZNF738
						ZNF714
						ZNF681
						LINC00905
						ZNF569
						ZNF570
						ZNF836
						ZNF610
						ZNF600
						ZNF320
						ZNF497
						ZNF550
						ZNF296
						DEDD2
						ZNF846
						OR7D2
						ZNF579
						ZNF791
						ZNF564
						ZNF709
						ZNF433
						ZNF114
						ZNF567
						ZNF383
						ZNF781
						EID2
						ZNF780B
						LGI4
						SYNE4
						ZNF676
						ZNF100
						ZNF540
						SSBP4
						ZNF525
						ZNF431
						SPACA4
						ZNF675
						ZNF627
						DAND5
						ZNF585A
						NLRP7
						GGN
						CADM4
						THAP8
						U2AF1L4
						ZNF626
						FAM129C
						ADM5
						ZNF584
						ZSCAN4
						NLRP11
						TMEM86B
						PRR24
						C19orf38
						ZNF549
						SYCE2
						NAPSB
						IL4I1
						IFNL2
						IFNL3
						IFNL1
						SSC5D
						ZNF547
						ZIK1
						ZNF776
						ZSCAN1
						ZNF780A
						C19orf54
						PRR19
						TMEM145
						CXCL17
						LOC284344
						ZNF575
						LYPD5
						ZNF283
						PPP1R37
						NKPD1
						TPRX1
						MAMSTR
						IZUMO1
						EMC10
						MGC45922
						KLK9
						SIGLEC17P
						SIGLECL1
						ZNF615
						ZNF841
						LOC284379
						ACTL9
						OR2Z1
						C19orf82
						ZNF763
						ZNF844
						LOC284395
						SCGB2B2
						WDR62
						ZFP82
						ZNF790-AS1
						LOC284412
						VSTM1
						TMEM150B
						FAM71E2
						OR10H5
						NWD1
						SLC25A42
						LINC00663
						ZNF493
						LOC284454
						HKR1
						VN1R2
						VN1R4
						NLRP9
						ZNF181
						ZNF260
						ZNF546
						MYPOP
						NANOS2
						VSTM2B
						ZNF850
						NCCRP1
						SYCN
						LEUTX
						ZNF404
						ZNF284
						C19orf81
						ZNF677
						RFPL4A
						ZSCAN5B
						ZSCAN22
						NANOS3
						PALM3
						SELV
						ZNF530
						DNAAF3
						ZNF429
						ZNF233
						LILRA5
						ZNF699
						TMEM205
						YJEFN3
						SBSN
						ZNF829
						ZNF568
						B3GNT8
						IGFL1
						C19orf68
						ZNF773
						SLC27A1
						ZNF582-AS1
						C3P1
						ZNF788
						CLEC17A
						CYP4F24P
						ZNF728
						RPSAP58
						RGS9BP
						KRTDAP
						ZNF790
						CEACAM22P
						CEACAM16
						BLOC1S3
						LOC388553
						IGFL3
						ZNF808
						ZNF761
						TMEM238
						ZNF470
						ZNF749
						ZNF324B
						OR7G2
						OR7G3
						OR7A10
						NUDT19
						ZNF793
						PAPL
						PINLYP
						ZNF818P
						ZNF805
						SPRED3
						ZNF321P
						LINC00664
						AC007773.2
						LOC400685
						LGALS17A
						SIGLEC16
						FLJ26850
						ZNF880
						ZNF772
						ZNF833P
						IGLON5
						HAPLN4
						MIRLET7E
						MIR125A
						MIR150
						MIR181C
						MIR199A1
						MIR23A
						MIR24-2
						MIR27A
						MIR99B
						ZNF506
						LOC440518
						ZNF724P
						PSG8
						TARM1
						MIR330
						MIR371A
						MIR372
						MIR373
						IGFL4
						A1BG-AS1
						DPRX
						DUXA
						ASPDH
						MIR181D
						MIR512-1
						MIR512-2
						MIR498
						MIR520E
						MIR515-1
						MIR519E
						MIR520F
						MIR515-2
						MIR519C
						MIR520A
						MIR526B
						MIR519B
						MIR525
						MIR523
						MIR518F
						MIR520B
						MIR518B
						MIR526A1
						MIR520C
						MIR518C
						MIR524
						MIR517A
						MIR519D
						MIR521-2
						MIR520D
						MIR517B
						MIR520G
						MIR516B2
						MIR526A2
						MIR518E
						MIR518A1
						MIR518D
						MIR516B1
						MIR518A2
						MIR517C
						MIR520H
						MIR521-1
						MIR522
						MIR519A1
						MIR527
						MIR516A1
						MIR516A2
						MIR519A2
						KLKP1
						LOC641367
						TMEM91
						CCER2
						SCGB1B2P
						AC002398.5
						SDHAF1
						LOC644189
						LOC644554
						C19orf67
						FAM90A27P
						SBK2
						LOC646862
						UCA1
						PSG10P
						LGALS7B
						PHLDB3
						SEC1P
						ZNF826P
						SNORD23
						SNORD88A
						SNORD88B
						SNORD88C
						SNORD105
						PPAN-P2RY11
						MIR638
						MIR639
						MIR641
						MIR642A
						MIR643
						OVOL3
						RPL13AP5
						LOC728752
						CCDC61
						ZNF812
						ZNF878
						CEACAM18
						SHISA7
						LOC729966
						RFPL4AL1
						FLJ30403
						MEF2BNB
						ZNF814
						ZNF726
						MIR769
						SIGLEC14
						MIMT1
						HAVCR1P1
						SNORD105B
						ZGLP1
						MIR935
						SNAR-G1
						SNAR-F
						SNAR-A1
						SNAR-A12
						LINC01233
						ZNF667-AS1
						LOC100128398
						HPN-AS1
						AC002511.1
						LOC100129083
						ZNF730
						ZNF737
						LOC100129935
						SCGB2B3P
						TMEM221
						SBK3
						BSPH1
						AC016629.8
						IPO5P1
						LOC100134317
						PEG3-AS1
						SNAR-A3
						SNAR-A5
						SNAR-A7
						SNAR-A11
						SNAR-A4
						SNAR-A6
						SNAR-A8
						SNAR-A10
						SNAR-C2
						SNAR-C4
						SNAR-E
						SNAR-B1
						SNAR-C1
						SNAR-C3
						SNAR-D
						SNAR-G2
						SRRM5
						ERICH4
						SNAR-A14
						ERVV-2
						MEF2B
						C19orf83
						ZNF729
						LOC100287534
						LOC100289333
						AC004603.4
						ZNF587B
						MIR1470
						MIR1270-1
						MIR1283-2
						MIR1181
						MIR1238
						MIR1323
						MIR1283-1
						LOC100379224
						LOC100420587
						MIR3191
						MIR3188
						MIR3190
						MIR320E
						MIR4322
						MIR3189
						MIR4324
						MIR4323
						MIR1270-2
						MIR642B
						PCAT19
						LOC100505622
						NAPA-AS1
						RP11-15A1.3
						LOC100505812
						LOC100505835
						PPP5D1
						PTOV1-AS1
						DACT3-AS1
						AD000090.2
						LINC00665
						GFY
						ZNF865
						LOC100507373
						ZNF571-AS1
						THEG5
						ZNF559-ZNF177
						ZNF816-ZNF321P
						MIA-RAB4B
						RAB4B-EGLN2
						ZNF625-ZNF20
						APOC4-APOC2
						MIR4530
						MIR4754
						MIR4752
						MIR371B
						MIR4749
						MIR4750
						MIR4531
						MIR4748
						MIR4751
						AC016582.2
						LINC00904
						MIR5196
						MIR5088
						UPK1A-AS1
						RNU6-35P
						RNU6-64P
						RNU6-66P
						NUCB1-AS1
						LIPE-AS1
						LOC100996349
						CTC-360P9.3
						LOC101059948
						IFNL4
						HCCAT3
						LOC101927151
						AC011518.1
						LOC101927572
						AC092295.7
						AC074138.3
						AC012309.5
						LOC101927720
						AC006129.4
						LOC101928063
						AC010524.2
						AC018766.5
						LOC101928517
						LOC101928571
						LOC101928804
						LOC101928886
						AC006115.3
						LOC101929124
						LOC101929144
						LOC101929164
						SPACA6P-AS
						MIR6795
						MIR6796
						MIR6797
						MIR6799
						MIR6800
						MIR6802
						MIR6804
						MIR6805
						MIR6806
						MIR6886
						MIR7974
						MIR8074
						MIR8077
						MIR8085
						MIR6719
						MIR6807
						MIR6794
						MIR6887
						MIR8061
						MIR1199
						MIR6515
						MIR6793
						MIR6798
						MIR6803
						MIR6801
						LOC102723513
						AC002115.5
						LOC102724958
