# Supplementary material for: Integrated genomic and transcriptomic analysis revealed mutation patterns of de-differentiated liposarcoma and leiomyosarcoma
Source: BMC Cancer. 2020 Oct 28;20:1035. doi: 10.1186/s12885-020-07456-2 (PMC7592539; doi:10.1186/s12885-020-07456-2)
Supplement: Supplementary file 5 — Additional file 5:. Supplementary Table S5. DDLPS_ amplified_gene list in 0.95 confidence level [file 12885_2020_7456_MOESM5_ESM.xlsx]

## Sheet: Sup_TableS4.DDLPS_amp_genes.con
cytoband	12q14.1	5p15.33	7p22.3	6q23.3	1q21.2	14q32.33	1p36.33	8q12.3	15q23	1p35.1
q value	3.4814e-20	0.0015501	0.02061	0.085439	0.1305	0.20747	0.1286	0.22013	0.22013	0.1173
residual q value	3.4814e-20	0.0015501	0.02061	0.085439	0.1305	0.20747	0.21531	0.22013	0.22013	0.28227
wide peak boundaries	chr12:58117307-107486557	chr5:1240767-1321710	chr7:1-726717	chr6:90396651-155587327	chr1:149761586-149876431	chr14:105228284-106392489	chr1:1660890-1700893	chr8:61770910-133889149	chr15:69339179-72521825	chr1:32157658-35659983
genes in wide peak	APAF1	TERT	PDGFA	hsa-mir-1273c	FCGR1A	AKT1	SLC35E2	hsa-mir-548d-1	MYO9A	hsa-mir-552
	ARL1	CLPTM1L	PRKAR1B	hsa-mir-548a-2	HIST2H2AA3	CRIP1	NADK	hsa-mir-548a-3	PKM	AK2
	ASCL1	SLC6A18	FAM20C	hsa-mir-588	HIST2H2AC	CRIP2		hsa-mir-1273	RPLP1	BAI2
	ATP2B1	MIR4457	FLJ44511	hsa-mir-3144	HIST2H2BE	ELK2AP		hsa-mir-3149	TLE3	COL16A1
	AVPR1A		AC226118.1	hsa-mir-587	HIST2H4A	BRF1		ADCY8	KIF23	PHC2
	BTG1		WI2-2373I1.2	hsa-mir-2113	SV2A	JAG2		ANGPT1	NR2E3	GJA4
	CDK4		AC093627.10	AIM1	BOLA1	MTA1		ANXA13	GLCE	GJB3
	CPM		AC147651.4	AMD1	HIST2H2AB	KIAA0125		ASPH	LRRC49	GJB5
	CRY1			ARG1	HIST2H3A	PACS2		ATP6V1C1	PAQR5	HDAC1
	CSRP2			PRDM1	HIST2H2BC	GPR132		OSGIN2	UACA	HPCA
	CYP27B1			CCNC	HIST2H2BF	CDCA4		CA1	LARP6	LCK
	DCN			COL10A1	HIST2H3D	TMEM121		CA2	THAP10	RBBP4
	EPYC			CTGF		BTBD6		CA3	NOX5	SFPQ
	DUSP6			EPB41L2		AHNAK2		CALB1	THSD4	ZSCAN20
	ELK3			EPHA7		C14orf79		RUNX1T1	SENP8	PTP4A2
	GNS			EYA4		PLD4		CDH17	RP11-279F6.1	YARS
	HAL			ESR1		LINC00638		COX6C	CT62	EIF3I
	IFNG			FABP7		NUDT14		CRH	GRAMD2	ZMYM6
	IGF1			FOXO3		CEP170B		DECR1	LINC00277	KHDRBS1
	KCNC2			FRK		C14orf80		DPYS	LINC00593	KPNA6
	LTA4H			FUCA2		TEX22		E2F5	MIR629	BSDC1
	LUM			FYN		ZBTB42		EXT1	MIR548H4	TMEM39B
	LYZ			GJA1		MIR6765		EYA1		TRIM62
	MDM2			GPR6		MIR8071-1		FABP4		IQCC
	METTL1			GRIK2		LOC102723354		FABP5		TMEM234
	KITLG			GRM1				GEM		KIAA1522
	MYBPC1			HDAC2				HAS2		DLGAP3
	MYF5			HIVEP2				HNF4G		S100PBP
	MYF6			HSF2				IL7		MARCKSL1
	PPP1R12A			IFNGR1				IMPA1		CCDC28B
	NAP1L1			KPNA5				EIF3E		ZMYM1
	NFYB			LAMA2				KCNQ3		SYNC
	CNOT2			LAMA4				KCNS2		TSSK3
	NTS			MARCKS				MATN2		FAM167B
	PAH			MAN1A1				MMP16		C1orf94
	PAWR			MAP3K5				MYBL1		SPOCD1
	CDK17			MYB				MYC		SMIM12
	SLC25A3			NMBR				NBN		ADC
	PMCH			OPRM1				NDUFB9		TMEM54
	PTPRB			PCMT1				NOV		CSMD2
	PTPRR			ENPP1				ODF1		GJB4
	RAP1B			ENPP3				TNFRSF11B		HMGB4
	RFX4			PEX7				PDE7A		RNF19B
	TSPAN31			PLAGL1				ENPP2		A3GALT2
	SNRPF			PLN				PMP2		DCDC2B
	SYT1			POU3F2				POLR2K		ZNF362
	TDG			PREP				POU5F1B		TXLNA
	TSPAN8			PKIB				PKIA		FNDC5
	TMPO			PTPRK				PVT1		MTMR9LP
	NR2C1			REV3L				PEX2		ZBTB8OS
	HSP90B1			ROS1				RAD21		RP5-1007G16.1
	TXNRD1			RPS12				RPL7		ZBTB8A
	UBE2N			SGK1				RPL30		LOC653160
	YEATS4			SIM1				SDC2		ZBTB8B
	HMGA2			SMPD2				SNTB1		FAM229A
	ALX1			MAP3K7				SPAG1		MIR4254
	EEA1			TCF21				SQLE		MIR3605
	DYRK2			NR2E1				STK3		ZMYM6NB
	PPFIA2			TNFAIP3				TAF2
	LGR5			TPD52L1				TCEB1
	GALNT4			TSPYL1				TERF1
	CRADD			UTRN				TG
	LIN7A			VIP				KLF10
	SOCS2			STL				TPD52
	RASSF9			EPM2A				TRHR
	SLC16A7			STX7				TRPS1
	NUAK1			PEX3				TTPA
	USP15			DDO				COL14A1
	NR1H4			STX11				UQCRB
	TSFM			SNX3				YWHAZ
	CTDSP2			CD164				FZD6
	PLXNC1			WISP3				EIF3H
	TMEM5			VNN2				RIPK2
	CCT2			VNN1				GGH
	AVIL			WASF1				CPNE3
	FRS2			TAAR5				TRPA1
	CKAP4			MAP7				CCNE2
	METAP2			LATS1				EBAG9
	GLIPR1			TAAR2				MSC
	CPSF6			TAAR3				KCNB2
	KERA			MED23				CYP7B1
	KRR1			FHL5				MTFR1
	NUDT4			AKAP7				EMC2
	WIF1			ATG5				RIMS2
	IRAK3			TBPL1				MTSS1
	XPOT			AKAP12				PTDSS1
	PHLDA1			KIAA0408				KIAA0196
	RAB21			PHACTR2				HHLA1
	MON2			BCLAF1				TRIB1
	UHRF1BP1L			ZBTB24				HRSP12
	KIAA1033			FIG4				CPQ
	TBC1D30			CASP8AP2				NCOA2
	ZDHHC17			UST				ARFGEF1
	GRIP1			TRDN				COLEC10
	LEMD3			CITED2				POP1
	MGAT4C			FUT9				COPS5
	METTL21B			TRAF3IP2				WWP1
	UTP20			HBS1L				STMN2
	KCNMB4			SMPDL3A				RNF139
	MRPL42			ASCC3				ZHX1
	CCDC59			RAB32				ZHX2
	TBK1			KATNA1				EFR3A
	HCFC2			BVES				RRS1
	TRHDE			SEC63				SULF1
	SYCP3			SCAF8				ZFPM2
	CHST11			CDK19				HEY1
	IL22			TAB2				TRAM1
	CCDC53			MDN1				LRRC6
	CCDC41			TSPYL4				LY96
	NT5DC3			SASH1				SGK3
	TMBIM4			SYNE1				RAD54B
	PARPBP			UFL1				DCAF13
	SLC6A15			HEY2				RNF19A
	RIC8B			HEBP2				KIAA1429
	APPL2			BRD7P3				RGS22
	TMEM19			ASF1A				PTTG3P
	DRAM1			CCDC28A				SNORA72
	SLC35E3			MTHFD1L				PABPC1
	STAB2			PNISR				KCNV1
	VEZT			MOXD1				STAU2
	GOLGA2P5			IPCEF1				MTBP
	SCYL2			TIAM2				BHLHE22
	POLR3B			FBXL4				MRPS28
	FGD6			FBXO5				MRPL13
	IL26			RGS17				ATAD2
	CAND1			PDE7B				ASAP1-IT1
	NDUFA12			SESN1				LRP12
	MDM1			OSTM1				RRM2B
	ANKS1B			NDUFAF4				ASAP1
	CHPT1			DSE				MTERFD1
	NUP107			CLDN20				PI15
	TMCC3			HDDC2				ZC2HC1A
	PPM1H			TFB1M				PHF20L1
	SRGAP1			TUBE1				LACTB2
	NTN4			C6orf203				RMDN1
	ACTR6			CDC40				ZNF706
	TBC1D15			RWDD1				UBR5
	NUP37			AIG1				FAM49B
	GNPTAB			VTA1				AZIN1
	ACSS3			HECA				OTUD6B
	BBS10			COQ3				GDAP1
	CEP290			IL20RA				PDP1
	MTERFD3			MTRF1L				CNGB3
	GLT8D2			AHI1				ESRP1
	THAP2			RMND1				TMEM70
	USP44			SOBP				TRMT12
	SLC41A2			QRSL1				OXR1
	LRRIQ1			VNN3				WDYHV1
	METTL25			ECHDC1				ARMC1
	LLPH			HYMAI				UBE2W
	CAPS2			PDSS2				LAPTM4B
	NAV3			GOPC				RBM12B-AS1
	C12orf23			GPR126				TMEM55A
	C12orf29			KIAA1244				CHD7
	XRCC6BP1			NHSL1				SYBU
	HELB			PLEKHG1				INTS8
	2020-03-09			SERINC1				PAG1
	OSBPL8			HACE1				GSDMC
	C12orf56			ZBTB2				C8orf44
	AGAP2			BEND3				JPH1
	RAB3IP			ABRACL				ENY2
	DEPDC4			PRDM13				CPA6
	CCDC38			PBOV1				PRDM14
	C12orf45			BACH2				SNX16
	LRIG3			TRMT11				NECAB1
	TPH2			PERP				DEPTOR
	NEDD1			POPDC3				ZBTB10
	SLC9A7P1			ALDH8A1				DSCC1
	IKBIP			MICAL1				DERL1
	SPIC			ULBP3				PLEKHF2
	ANO4			OR2A4				ZFAND1
	AMDHD1			C6orf211				ZFHX4
	GLIPR1L2			FAM184A				NIPAL2
	TSPAN19			MANEA				CSPP1
	BEST3			ADGB				BAALC
	E2F7			CCDC170				GRHL2
	SOCS2-AS1			MYCT1				VCPIP1
	CCDC41-AS1			ULBP2				PREX2
	C12orf66			ULBP1				SLC25A32
	KRT19P2			GPR63				DCSTAMP
	TMTC2			PPP1R14C				SLCO5A1
	TMTC3			RNF146				CRISPLD1
	C12orf50			SF3B5				TATDN1
	ALDH1L2			TAAR8				NACAP1
	SLC5A8			ARMC2				NCALD
	NUDT4P2			FBXO30				UTP23
	ZFC3H1			RPF2				TRIM55
	FAM71C			L3MBTL3				C8orf76
	RMST			MCHR2				NUDCD1
	CCER1			FAXC				FAM83A
	RPSAP52			GJA10				LRRCC1
	SLC17A8			RTN4IP1				TSPYL5
	GNN			RSPO3				DNAJC5B
	MSRB3			LRP11				PSKH2
	TCP11L2			LTV1				MED30
	C12orf79			USP45				TMEM67
	GLIPR1L1			REPS1				MTDH
	POC1B			PPIL4				CHMP4C
	OTOGL			SLC22A16				PKHD1L1
	RASSF3			KIAA1919				TBC1D31
	TRHDE-AS1			ARHGAP18				HPYR1
	C12orf61			GTF3C6				TP53INP1
	DPY19L2			MTFR2				MAL2
	GAS2L3			KLHL32				CSMD3
	LINC00485			TMEM200A				FBXO32
	LINC00936			NUS1				SLC26A7
	C12orf74			GINM1				CTHRC1
	FAM19A2			IL22RA2				OSR2
	PTPRQ			SLC18B1				C8orf34
	C12orf42			SLC16A10				ZNF572
	LRRC10			ADAT2				FAM92A1
	C12orf75			CLVS2				NDUFAF6
	FLJ41278			TAAR9				ABRA
	MKRN9P			TAAR1				TMEM71
	MIRLET7I			STXBP5				ADHFE1
	MIR135A2			NCOA7				DCAF4L2
	MIR26A2			HINT3				RALYL
	LINC00615			RAET1E				FER1L6-AS2
	PLEKHG7			RP11-440G9.1				TMEM65
	NUDT4P1			ZC2HC1B				LINC00964
	MIR331			CNKSR3				RDH10
	EID3			RAET1L				BAALCOS
	ATXN7L3B			SAMD3				ANKRD46
	CLLU1OS			MGC34034				FAM84B
	CLLU1			SLC2A12				C8orf37
	MIR492			LINC01010				VPS13B
	RP11-486A14.2			RNF217				SLC7A13
	LOC643711			NKAIN2				TMEM74
	LOC643770			BVES-AS1				FAM91A1
	SNORA53			OLIG3				MCMDC2
	MIR548C			TXLNB				CLVS1
	MIR617			CCDC162P				SBSPON
	MIR618			AK9				CNBD1
	RP11-13A1.1			NT5DC1				SLC30A8
	C12orf73			FAM26D				SNX31
	MRS2P2			ZUFSP				TMEM64
	TMPO-AS1			FAM162B				ERICH5
	LOC100130075			TBC1D32				ATP6V0D2
	AGAP2-AS1			HS3ST5				YTHDF3
	PGAM1P5			GPRC6A				C8orf46
	LOC100287944			RFX6				NSMCE2
	MIR1252			SLC35F1				TRIQK
	MIR1279			VGLL2				DPY19L4
	MIR1827			LACE1				FBXO43
	MIR1251			TMEM244				NKAIN3
	SNORA70G			MMS22L				RP11-579E24.1
	MIR4303			FAM26E				LOC286186
	MIR3685			MCM9				PPP1R42
	MIR3652			SCML4				LOC286189
	MIR3922			SHPRH				LOC286190
	MIR548Z			LINC00326				KLHL38
	MIR3913-2			RP11-436I24.1				RSPO2
	MIR3913-1			CEP57L1				SLC10A5
	RP11-482D24.2			PPIL6				CA13
	RP11-620J15.3			RP1-249H1.4				XKR9
	RP11-542B15.1			FLJ34503				C8orf87
	RP11-637A17.2			DCBLD1				RBM12B
	RP11-81H3.2			LOC285762				LOC392232
	POC1B-GALNT4			TAAR6				GDF6
	MIR4699			SLC35D3				LOC401463
	MIR548AL			ZC3H12D				C8orf59
	MIR5692B			RSPH4A				SAMD12
	MIR5700			ECT2L				MIR124-2
	IFNG-AS1			NUP43				FER1L6-AS1
	RP11-43N5.1			C6orf58				FLJ39080
	RP11-588G21.2			RAET1G				FLJ46284
	RP11-314D7.2			HMGA1P7				FLJ42969
	RP11-362A1.1			SUMO4				AARD
	RP11-887P2.5			CENPW				LINC00251
	RP11-406H4.1			SOGA3				SAMD12-AS1
	RP11-626I20.3			LINC00222				HAS2-AS1
	CASC18			CEP85L				ZNF704
	MIR6074			THEMIS				C8orf69
	MIR6125			LIN28B				TMEM75
	MIR6502			SAMD5				SNHG6
	MIR7844			IYD				SNORD87
	MIR6759			FAM26F				LINC00535
				FLJ46906				UG0898H09
				GSTM2P1				RAD21-AS1
				RFPL4B				FABP9
				SNORD101				FABP12
				SNORD100				FER1L6
				SNORA33				MIR599
				FAM229B				CASC8
				TSG1				LINC00977
				RP1-293L8.2				OC90
				TRAF3IP2-AS1				MIR875
				CTAGE9				C8orf88
				RP11-12A2.3				STAU2-AS1
				RPS18P9				TCF24
				RAET1K				LINC00966
				MIR548B				LINC00861
				MCHR2-AS1				LOC100130298
				TPI1P3				LOC100130301
				METTL24				LRRC69
				KATNBL1P6				FAM83A-AS1
				STXBP5-AS1				LOC100132891
				LINC00577				ZFHX4-AS1
				RP11-162J8.2				REXO1L2P
				TRAPPC3L				LOC100288748
				RP11-356I2.4				MIR1205
				TSTD3				MIR1206
				LINC00271				MIR1207
				LOC100132735				MIR1204
				LOC100287632				MIR2053
				NHEG1				MIR2052
				MIR2113				MIR1208
				MIR548H3				MIR3150A
				RP1-60O19.1				MIR3151
				MIR3145				RP11-318M2.2
				MIR3668				LOC100500773
				MIR3662				MIR3150B
				SMLR1				MIR3610
				LINC01013				LINC00967
				RP3-323P13.2				RP11-346I3.4
				LOC100507462				RP11-600K15.1
				RP11-439L18.3				RP11-744J10.3
				RP11-545I5.3				GS1-251I9.4
				MIR4464				CCAT1
				MIR4643				ASAP1-IT2
				MIR4465				C8orf44-SGK3
				RAET1E-AS1				ZHX1-C8ORF76
				MIR5695				MIR378D2
				LOC100996634				MIR4661
				MANEA-AS1				MIR4663
				RP1-104O17.1				MIR4471
				LOC101927919				MIR4470
				RP11-532N4.2				LOC100616530
				CASC6				PCAT1
				ARMC2-AS1				MIR5680
								MIR5194
								MIR5708
								MIR5681A
								MIR5681B
								LINC00536
								FSBP
								RNU6-83P
								LINC00534
								LOC101241902
								YTHDF3-AS1
								CCAT2
								CASC9
								PRNCR1
								RP11-333A23.4
								RP11-313C15.1
								LINC01111
								RNF139-AS1
								LINC01030
								MIR6844
								MIR7705
								MIR8084
