# Supplementary material for: Integrated genomic and transcriptomic analysis revealed mutation patterns of de-differentiated liposarcoma and leiomyosarcoma
Source: BMC Cancer. 2020 Oct 28;20:1035. doi: 10.1186/s12885-020-07456-2 (PMC7592539; doi:10.1186/s12885-020-07456-2)
Supplement: Supplementary file 6 — Additional file 6: Supplementary Table S6. RNA expression from RNA-seq analysis [file 12885_2020_7456_MOESM6_ESM.xlsx]

## Sheet: Supplementary-TableS6_RNA-expre
EntrezID	logFC	baseMean	lfcSE	stat	P.Value	adj.P.Val	Symbols	Name
4193	4.1174	21207	0.2595	15.867	1.0798e-56	1.7325e-52	MDM2	MDM2 proto-oncogene
4629	-6.5658	80596	0.45051	-14.574	4.0935e-48	3.284e-44	MYH11	myosin heavy chain 11
10106	3.1467	14809	0.2695	11.676	1.6846e-31	6.9179e-28	CTDSP2	CTD small phosphatase 2
25884	-6.8577	2956.6	0.58741	-11.674	1.7246e-31	6.9179e-28	CHRDL2	chordin like 2
10102	3.4169	3516.7	0.29532	11.57	5.8404e-31	1.8742e-27	TSFM	"Ts translation elongation factor, mitochondrial"
25895	4.2623	1854.7	0.39039	10.918	9.4681e-28	2.5319e-24	EEF1AKMT3	EEF1A lysine methyltransferase 3
4234	4.8657	3467.9	0.44746	10.874	1.5335e-27	3.5149e-24	METTL1	methyltransferase like 1
57158	-5.4902	5303.1	0.50858	-10.795	3.627e-27	7.2744e-24	JPH2	junctophilin 2
1594	5.003	1516.6	0.47104	10.621	2.3754e-26	4.2349e-23	CYP27B1	cytochrome P450 family 27 subfamily B member 1
51676	-6.3924	3664.6	0.61395	-10.412	2.1864e-25	3.5081e-22	ASB2	ankyrin repeat and SOCS box containing 2
8653	8.5113	1182.4	0.83173	10.233	1.4082e-24	2.0541e-21	DDX3Y	DEAD-box helicase 3 Y-linked
6302	3.8868	5427.5	0.38036	10.219	1.6329e-24	2.1834e-21	TSPAN31	tetraspanin 31
5121	-7.8343	327	0.77327	-10.131	4.0104e-24	4.9497e-21	PCP4	Purkinje cell protein 4
1019	3.6141	12539	0.35975	10.046	9.5389e-24	1.0932e-20	CDK4	cyclin dependent kinase 4
8284	9.1338	5548.2	0.91841	9.9452	2.6463e-23	2.8306e-20	KDM5D	lysine demethylase 5D
283807	-4.6898	752.29	0.48723	-9.6255	6.24e-22	6.2575e-19	FBXL22	F-box and leucine rich repeat protein 22
25802	-4.6374	7844.3	0.48512	-9.5592	1.1863e-21	1.1197e-18	LMOD1	leiomodin 1
1465	-2.8762	10546	0.30132	-9.5455	1.3539e-21	1.2069e-18	CSRP1	cysteine and glycine rich protein 1
3779	-4.766	2007.8	0.5035	-9.4657	2.9156e-21	2.4622e-18	KCNMB1	potassium calcium-activated channel subfamily M regulatory beta subunit 1
8287	8.538	1749.8	0.91059	9.3764	6.8268e-21	5.4768e-18	USP9Y	ubiquitin specific peptidase 9 Y-linked
6192	8.3952	2260.6	0.90614	9.2648	1.9546e-20	1.4934e-17	RPS4Y1	ribosomal protein S4 Y-linked 1
9515	-5.8015	670.57	0.63533	-9.1315	6.757e-20	4.7992e-17	STXBP5L	syntaxin binding protein 5 like
4582	-3.5175	2131.8	0.38529	-9.1295	6.8796e-20	4.7992e-17	MUC1	"mucin 1, cell surface associated"
27190	-5.9527	677.24	0.65582	-9.0767	1.1188e-19	7.4796e-17	IL17B	interleukin 17B
3664	-3.8229	204.06	0.42362	-9.0244	1.8062e-19	1.1592e-16	IRF6	interferon regulatory factor 6
7404	7.3484	1217.5	0.82258	8.9333	4.1357e-19	2.5522e-16	UTY	"ubiquitously transcribed tetratricopeptide repeat containing, Y-linked"
10956	3.4723	36080	0.39664	8.7543	2.0537e-18	1.2204e-15	OS9	OS9 endoplasmic reticulum lectin
2901	-6.0019	2233.2	0.69102	-8.6855	3.7703e-18	2.1605e-15	GRIK5	glutamate ionotropic receptor kainate type subunit 5
10818	3.3363	10427	0.38555	8.6533	5.0048e-18	2.769e-15	FRS2	fibroblast growth factor receptor substrate 2
91419	3.5829	671.2	0.41514	8.6305	6.1098e-18	3.2677e-15	ATP23	ATP23 metallopeptidase and ATP synthase assembly factor homolog
55544	-3.0424	702.36	0.36113	-8.4247	3.6163e-17	1.8717e-14	RBM38	RNA binding motif protein 38
8091	6.0316	1779.9	0.71808	8.3996	4.4802e-17	2.2464e-14	HMGA2	high mobility group AT-hook 2
10580	-4.1263	14409	0.49506	-8.335	7.7504e-17	3.7684e-14	SORBS1	sorbin and SH3 domain containing 1
4143	-6.1514	256.25	0.74131	-8.2979	1.0593e-16	4.999e-14	MAT1A	methionine adenosyltransferase 1A
10398	-2.7668	21642	0.33387	-8.2871	1.1601e-16	5.3183e-14	MYL9	myosin light chain 9
83481	-5.2133	6310.9	0.63102	-8.2617	1.4366e-16	6.2244e-14	EPPK1	epiplakin 1
64641	4.1643	2119.6	0.50422	8.2588	1.4712e-16	6.2244e-14	EBF2	EBF transcription factor 2
266743	-4.7104	767.44	0.57037	-8.2586	1.4742e-16	6.2244e-14	NPAS4	neuronal PAS domain protein 4
4638	-3.5167	25895	0.4263	-8.2493	1.5928e-16	6.5529e-14	MYLK	myosin light chain kinase
491	-5.3303	876.58	0.65095	-8.1885	2.6443e-16	1.0607e-13	ATP2B2	ATPase plasma membrane Ca2+ transporting 2
3708	-2.694	16233	0.33045	-8.1524	3.568e-16	1.3963e-13	ITPR1	"inositol 1,4,5-trisphosphate receptor type 1"
150921	-5.9282	500.78	0.73487	-8.0669	7.21e-16	2.7544e-13	TCF23	transcription factor 23
6456	-3.6182	53.087	0.44874	-8.0631	7.4393e-16	2.7759e-13	SH3GL2	"SH3 domain containing GRB2 like 2, endophilin A1"
2263	-3.7226	2333.2	0.46448	-8.0146	1.1049e-15	4.0292e-13	FGFR2	fibroblast growth factor receptor 2
1264	-4.4424	11714	0.55707	-7.9747	1.528e-15	5.4482e-13	CNN1	calponin 1
9132	-3.9418	789.9	0.49525	-7.9591	1.7325e-15	6.0431e-13	KCNQ4	potassium voltage-gated channel subfamily Q member 4
10100	-4.191	512.3	0.52806	-7.9365	2.0801e-15	7.1013e-13	TSPAN2	tetraspanin 2
685	-4.558	88.732	0.57496	-7.9276	2.2346e-15	7.4696e-13	BTC	betacellulin
10576	3.4637	28006	0.43868	7.8957	2.8858e-15	9.4495e-13	CCT2	chaperonin containing TCP1 subunit 2
10579	-3.3415	13108	0.42393	-7.8822	3.2155e-15	1.0319e-12	TACC2	transforming acidic coiled-coil containing protein 2
27344	-5.2444	288.08	0.66799	-7.851	4.1288e-15	1.299e-12	PCSK1N	proprotein convertase subtilisin/kexin type 1 inhibitor
90050	-5.2764	44.053	0.6786	-7.7754	7.5182e-15	2.3198e-12	FAM181A	family with sequence similarity 181 member A
140606	-2.6308	2206.2	0.33891	-7.7626	8.32e-15	2.5188e-12	SELENOM	selenoprotein M
128344	-3.871	117.85	0.49952	-7.7495	9.2265e-15	2.7415e-12	PIFO	primary cilia formation
10406	-5.5388	638.92	0.71661	-7.7291	1.0828e-14	3.1588e-12	WFDC2	WAP four-disulfide core domain 2
388015	4.5459	2768.3	0.592	7.6788	1.6059e-14	4.5349e-12	RTL1	retrotransposon Gag like 1
340359	-4.364	504.33	0.56835	-7.6784	1.611e-14	4.5349e-12	KLHL38	kelch like family member 38
27254	-4.068	339.38	0.53539	-7.5981	3.0057e-14	8.315e-12	CSDC2	cold shock domain containing C2
5276	-5.0098	61.19	0.66488	-7.5349	4.8875e-14	1.3292e-11	SERPINI2	serpin family I member 2
144453	5.6404	1343.1	0.74961	7.5244	5.2964e-14	1.4163e-11	BEST3	bestrophin 3
3481	5.5901	801.16	0.7457	7.4965	6.5569e-14	1.7247e-11	IGF2	insulin like growth factor 2
92979	3.5787	2819.5	0.47847	7.4794	7.466e-14	1.9321e-11	MARCHF9	membrane associated ring-CH-type finger 9
6121	-6.1745	1271.3	0.82794	-7.4576	8.8129e-14	2.2445e-11	RPE65	retinoid isomerohydrolase RPE65
23551	-4.097	1286.1	0.55055	-7.4416	9.9457e-14	2.4934e-11	RASD2	RASD family member 2
57553	-2.3128	14012	0.31215	-7.4093	1.2699e-13	3.1347e-11	MICAL3	"microtubule associated monooxygenase, calponin and LIM domain containing 3"
3908	4.3857	24641	0.59242	7.403	1.3317e-13	3.2375e-11	LAMA2	laminin subunit alpha 2
79187	-4.133	393.57	0.55975	-7.3837	1.54e-13	3.688e-11	FSD1	fibronectin type III and SPRY domain containing 1
23336	-3.8512	7456.1	0.52509	-7.3343	2.2292e-13	5.2599e-11	SYNM	synemin
8701	-4.8264	9860	0.65924	-7.321	2.4604e-13	5.7214e-11	DNAH11	dynein axonemal heavy chain 11
2581	1.4308	1169.9	0.19599	7.3002	2.8723e-13	6.5838e-11	GALC	galactosylceramidase
341277	-3.8174	151.43	0.52388	-7.2868	3.1747e-13	7.1743e-11	OVCH2	ovochymase 2 (gene/pseudogene)
26032	-4.2557	2107.9	0.58512	-7.2732	3.5099e-13	7.7716e-11	SUSD5	sushi domain containing 5
5239	-3.6699	4405.2	0.50465	-7.2722	3.5358e-13	7.7716e-11	PGM5	phosphoglucomutase 5
8788	7.5133	19942	1.0342	7.2646	3.7408e-13	8.111e-11	DLK1	delta like non-canonical Notch ligand 1
143098	-3.4274	666.7	0.47371	-7.2351	4.6507e-13	9.9493e-11	MPP7	membrane palmitoylated protein 7
4129	-4.5602	2066.7	0.63137	-7.2226	5.0993e-13	1.0766e-10	MAOB	monoamine oxidase B
9568	-5.7689	1090.2	0.80023	-7.209	5.6348e-13	1.1742e-10	GABBR2	gamma-aminobutyric acid type B receptor subunit 2
2012	3.4185	3905.9	0.47462	7.2027	5.9048e-13	1.2147e-10	EMP1	epithelial membrane protein 1
7544	5.0364	559.75	0.70357	7.1584	8.1624e-13	1.6578e-10	ZFY	zinc finger protein Y-linked
4004	-6.2869	341.24	0.88034	-7.1415	9.2351e-13	1.8522e-10	LMO1	LIM domain only 1
54836	-4.3724	100.67	0.61312	-7.1314	9.933e-13	1.9676e-10	BSPRY	B-box and SPRY domain containing
93649	-5.374	488.45	0.75451	-7.1225	1.0601e-12	2.0744e-10	MYOCD	myocardin
10317	-4.7578	231.1	0.67033	-7.0976	1.2691e-12	2.4534e-10	B3GALT5	"beta-1,3-galactosyltransferase 5"
5350	-3.6424	612.83	0.5151	-7.0712	1.536e-12	2.934e-10	PLN	phospholamban
4430	1.9202	6038.1	0.27227	7.0526	1.7563e-12	3.3152e-10	MYO1B	myosin IB
8092	6.5141	743.34	0.92525	7.0403	1.9182e-12	3.5789e-10	ALX1	ALX homeobox 1
84467	-5.3779	1167.5	0.7683	-6.9997	2.5653e-12	4.731e-10	FBN3	fibrillin 3
1289	2.5183	93443	0.36096	6.9768	3.0197e-12	5.5058e-10	COL5A1	collagen type V alpha 1 chain
10253	3.806	2560.6	0.54705	6.9573	3.4695e-12	6.2549e-10	SPRY2	sprouty RTK signaling antagonist 2
79465	2.7801	55.22	0.40076	6.937	4.0049e-12	7.1398e-10	ULBP3	UL16 binding protein 3
85300	-3.7032	105.6	0.53532	-6.9177	4.5904e-12	8.0937e-10	ATCAY	ATCAY kinesin light chain interacting caytaxin
151790	-4.0805	328.52	0.59131	-6.9009	5.1689e-12	8.9214e-10	WDR49	WD repeat domain 49
114907	-3.7428	6590.9	0.5424	-6.9005	5.1825e-12	8.9214e-10	FBXO32	F-box protein 32
8165	-2.3604	5778.5	0.34216	-6.8985	5.2569e-12	8.9214e-10	AKAP1	A-kinase anchoring protein 1
51285	-4.0747	2617.1	0.59072	-6.8978	5.2822e-12	8.9214e-10	RASL12	RAS like family 12
219348	3.6024	1472.9	0.52452	6.868	6.5113e-12	1.0883e-09	PLAC9	placenta associated 9
253738	3.7878	2033.6	0.55338	6.8449	7.6505e-12	1.2655e-09	EBF3	EBF transcription factor 3
8814	-2.5802	1089	0.37731	-6.8383	8.0123e-12	1.3118e-09	CDKL1	cyclin dependent kinase like 1
9086	6.9963	63.439	1.0256	6.8219	8.9841e-12	1.4561e-09	EIF1AY	eukaryotic translation initiation factor 1A Y-linked
9256	-3.7576	7532.7	0.55253	-6.8006	1.0418e-11	1.6716e-09	TSPOAP1	TSPO associated protein 1
8516	-4.5436	5601.1	0.67127	-6.7687	1.2996e-11	2.0645e-09	ITGA8	integrin subunit alpha 8
2316	-2.0726	359590	0.30637	-6.765	1.3335e-11	2.0976e-09	FLNA	filamin A
4660	-2.1528	5742.1	0.31979	-6.7319	1.6749e-11	2.6091e-09	PPP1R12B	protein phosphatase 1 regulatory subunit 12B
23114	-3.7648	7057.4	0.56132	-6.7071	1.985e-11	3.0624e-09	NFASC	neurofascin
93663	1.9987	2417.9	0.2981	6.7048	2.0162e-11	3.0809e-09	ARHGAP18	Rho GTPase activating protein 18
219738	-2.9616	35.894	0.44206	-6.6996	2.0893e-11	3.1625e-09	FAM241B	family with sequence similarity 241 member B
4340	-6.6577	39.184	0.9941	-6.6972	2.1249e-11	3.1864e-09	MOG	myelin oligodendrocyte glycoprotein
9104	-3.3922	289.66	0.50792	-6.6785	2.4133e-11	3.5853e-09	RGN	regucalcin
10267	-4.2751	471.78	0.64076	-6.6719	2.5247e-11	3.7164e-09	RAMP1	receptor activity modifying protein 1
7252	-4.2139	13.268	0.63186	-6.669	2.5762e-11	3.7577e-09	TSHB	thyroid stimulating hormone subunit beta
5365	-3.8571	2600.6	0.57986	-6.6518	2.8952e-11	4.185e-09	PLXNB3	plexin B3
1995	-5.228	149.06	0.79796	-6.5517	5.6887e-11	8.1496e-09	ELAVL3	ELAV like RNA binding protein 3
4082	2.2542	3055.4	0.34509	6.5324	6.4728e-11	9.1908e-09	MARCKS	myristoylated alanine rich protein kinase C substrate
865	1.4945	1035.1	0.22904	6.525	6.8022e-11	9.5256e-09	CBFB	core-binding factor subunit beta
27286	3.2055	3740.4	0.49131	6.5244	6.8273e-11	9.5256e-09	SRPX2	sushi repeat containing protein X-linked 2
388115	-3.6943	1182.8	0.5671	-6.5144	7.2963e-11	1.0092e-08	CCDC9B	coiled-coil domain containing 9B
1281	2.1851	276730	0.33552	6.5126	7.3838e-11	1.0126e-08	COL3A1	collagen type III alpha 1 chain
84909	-1.8026	3945.5	0.27716	-6.5038	7.8332e-11	1.0651e-08	AOPEP	aminopeptidase O (putative)
4046	2.9567	2219.3	0.45569	6.4885	8.6693e-11	1.1689e-08	LSP1	lymphocyte specific protein 1
64093	-4.7591	2096.3	0.73364	-6.4869	8.7594e-11	1.1712e-08	SMOC1	SPARC related modular calcium binding 1
137970	-5.6686	695.75	0.87409	-6.4851	8.8684e-11	1.176e-08	UNC5D	unc-5 netrin receptor D
254956	-4.9476	106.13	0.76531	-6.4648	1.0144e-10	1.3341e-08	MORN5	MORN repeat containing 5
91584	-3.4705	13012	0.53718	-6.4605	1.0433e-10	1.361e-08	PLXNA4	plexin A4
81932	-1.9987	380.28	0.30949	-6.4581	1.0606e-10	1.3724e-08	HDHD3	haloacid dehalogenase like hydrolase domain containing 3
3752	-3.8536	1338.3	0.59719	-6.453	1.0967e-10	1.4077e-08	KCND3	potassium voltage-gated channel subfamily D member 3
1001	-4.356	2362.8	0.67612	-6.4426	1.1741e-10	1.4951e-08	CDH3	cadherin 3
8630	-4.1405	573.45	0.64448	-6.4245	1.3227e-10	1.671e-08	HSD17B6	hydroxysteroid 17-beta dehydrogenase 6
844	-3.4265	221.9	0.53525	-6.4016	1.5378e-10	1.9209e-08	CASQ1	calsequestrin 1
57722	3.4153	2733.9	0.53356	6.4009	1.5444e-10	1.9209e-08	IGDCC4	immunoglobulin superfamily DCC subclass member 4
22943	5.1923	579.66	0.81298	6.3868	1.6944e-10	2.0913e-08	DKK1	dickkopf WNT signaling pathway inhibitor 1
2891	-4.6501	221.68	0.72965	-6.373	1.8541e-10	2.2709e-08	GRIA2	glutamate ionotropic receptor AMPA type subunit 2
6397	1.6909	4868.6	0.26576	6.3627	1.9823e-10	2.4095e-08	SEC14L1	SEC14 like lipid binding 1
55861	-2.677	109.95	0.42221	-6.3405	2.2907e-10	2.7635e-08	DBNDD2	dysbindin domain containing 2
1795	-3.9991	1336.4	0.63137	-6.334	2.3882e-10	2.8596e-08	DOCK3	dedicator of cytokinesis 3
64388	-5.3005	457.53	0.83768	-6.3276	2.4903e-10	2.9598e-08	GREM2	"gremlin 2, DAN family BMP antagonist"
376132	4.1047	94.402	0.64913	6.3233	2.56e-10	3.0202e-08	LRRC10	leucine rich repeat containing 10
10677	3.142	7998.8	0.49733	6.3178	2.6527e-10	3.1068e-08	AVIL	advillin
51286	-3.7889	216.08	0.60109	-6.3034	2.9122e-10	3.386e-08	CEND1	cell cycle exit and neuronal differentiation 1
145741	-3.4024	54.532	0.54027	-6.2975	3.0241e-10	3.4908e-08	C2CD4A	C2 calcium dependent domain containing 4A
10252	3.3843	3554.2	0.53945	6.2735	3.5293e-10	4.0449e-08	SPRY1	sprouty RTK signaling antagonist 1
400511	-4.4649	74.272	0.71338	-6.2587	3.8815e-10	4.4169e-08	LINC01567	long intergenic non-protein coding RNA 1567
284525	-4.1916	161.66	0.66986	-6.2573	3.916e-10	4.4248e-08	SLC9C2	solute carrier family 9 member C2 (putative)
114780	-4.5581	1198.5	0.73542	-6.1979	5.7217e-10	6.4199e-08	PKD1L2	polycystin 1 like 2 (gene/pseudogene)
3699	-4.8676	2326.9	0.78808	-6.1766	6.5493e-10	7.2974e-08	ITIH3	inter-alpha-trypsin inhibitor heavy chain 3
11052	3.0193	16524	0.48932	6.1703	6.814e-10	7.5401e-08	CPSF6	cleavage and polyadenylation specific factor 6
7188	-1.864	2836.4	0.30262	-6.1594	7.304e-10	8.0269e-08	TRAF5	TNF receptor associated factor 5
27345	3.6933	1239.1	0.60018	6.1536	7.5723e-10	8.2651e-08	KCNMB4	potassium calcium-activated channel subfamily M regulatory beta subunit 4
126326	-3.7795	1008.5	0.61493	-6.1462	7.9379e-10	8.6056e-08	GIPC3	GIPC PDZ domain containing family member 3
11167	2.2356	18203	0.36384	6.1443	8.0317e-10	8.6489e-08	FSTL1	follistatin like 1
84630	-3.7188	118.14	0.60581	-6.1386	8.3238e-10	8.9037e-08	TTBK1	tau tubulin kinase 1
4821	-6.2532	31.317	1.0218	-6.1201	9.3521e-10	9.9374e-08	NKX2-2	NK2 homeobox 2
1525	-3.8479	90.36	0.62972	-6.1104	9.9375e-10	1.049e-07	CXADR	CXADR Ig-like cell adhesion molecule
1021	2.5261	1091.2	0.41369	6.1063	1.0196e-09	1.0693e-07	CDK6	cyclin dependent kinase 6
7871	-1.7814	4542.7	0.29255	-6.0894	1.133e-09	1.1805e-07	SLMAP	sarcolemma associated protein
1608	-4.0582	1363.1	0.67321	-6.0281	1.6595e-09	1.7178e-07	DGKG	diacylglycerol kinase gamma
3795	-3.4065	289.17	0.56541	-6.0249	1.6917e-09	1.74e-07	KHK	ketohexokinase
9363	-3.1539	222.29	0.52459	-6.0121	1.8308e-09	1.871e-07	RAB33A	"RAB33A, member RAS oncogene family"
2938	-5.2075	137.89	0.8683	-5.9973	2.006e-09	2.0335e-07	GSTA1	glutathione S-transferase alpha 1
390594	-4.0537	54.909	0.67599	-5.9966	2.0151e-09	2.0335e-07	KBTBD13	kelch repeat and BTB domain containing 13
339416	-3.1387	126.82	0.52355	-5.9951	2.0338e-09	2.0395e-07	ANKRD45	ankyrin repeat domain 45
219681	-3.6727	135.14	0.61481	-5.9736	2.3205e-09	2.3126e-07	ARMC3	armadillo repeat containing 3
1278	2.1132	187120	0.35438	5.9629	2.4774e-09	2.4537e-07	COL1A2	collagen type I alpha 2 chain
2200	2.8091	109890	0.4713	5.9603	2.5177e-09	2.4783e-07	FBN1	fibrillin 1
5806	3.8924	2094	0.6548	5.9445	2.7738e-09	2.7058e-07	PTX3	pentraxin 3
85313	1.599	915.62	0.26902	5.9439	2.7825e-09	2.7058e-07	PPIL4	peptidylprolyl isomerase like 4
55752	1.7654	5133.3	0.29763	5.9313	3.0052e-09	2.9048e-07	SEPTIN11	septin 11
132671	2.9937	602.62	0.50505	5.9275	3.076e-09	2.9554e-07	SPATA18	spermatogenesis associated 18
10644	4.0057	1266.1	0.67876	5.9016	3.6002e-09	3.4384e-07	IGF2BP2	insulin like growth factor 2 mRNA binding protein 2
199920	-3.9539	40.297	0.67069	-5.8952	3.7422e-09	3.5528e-07	FYB2	FYN binding protein 2
339965	-3.8097	182.14	0.64663	-5.8916	3.8242e-09	3.6094e-07	CCDC158	coiled-coil domain containing 158
1950	-3.355	321.57	0.57028	-5.8831	4.0267e-09	3.7783e-07	EGF	epidermal growth factor
54551	4.8987	124.1	0.83395	5.8741	4.2524e-09	3.9668e-07	MAGEL2	MAGE family member L2
26548	-2.4134	332.72	0.41128	-5.868	4.4097e-09	4.0898e-07	ITGB1BP2	integrin subunit beta 1 binding protein 2
340273	-5.0893	2163.9	0.86986	-5.8507	4.8945e-09	4.5133e-07	ABCB5	ATP binding cassette subfamily B member 5
338645	4.3945	224.29	0.7515	5.8476	4.9882e-09	4.5735e-07	LUZP2	leucine zipper protein 2
113230	-2.4705	59.473	0.42274	-5.8441	5.0921e-09	4.6422e-07	MISP3	MISP family member 3
4237	2.3483	2824.5	0.40318	5.8245	5.7294e-09	5.1936e-07	MFAP2	microfibril associated protein 2
28965	-4.3041	228.07	0.74044	-5.8128	6.1419e-09	5.5363e-07	SLC27A6	solute carrier family 27 member 6
253650	-4.3532	192.47	0.75089	-5.7974	6.7356e-09	6.0376e-07	ANKRD18A	ankyrin repeat domain 18A
7380	-4.5719	58.345	0.79081	-5.7814	7.4101e-09	6.6053e-07	UPK3A	uroplakin 3A
64405	5.168	377.93	0.89449	5.7776	7.5779e-09	6.7175e-07	CDH22	cadherin 22
50509	2.7623	6310.5	0.47856	5.772	7.8335e-09	6.9059e-07	COL5A3	collagen type V alpha 3 chain
1759	2.1417	6393.4	0.37137	5.767	8.0714e-09	7.0768e-07	DNM1	dynamin 1
5055	5.5376	171.59	0.96095	5.7626	8.2844e-09	7.2241e-07	SERPINB2	serpin family B member 2
150084	-3.4352	30.114	0.59691	-5.7549	8.6677e-09	7.5175e-07	IGSF5	immunoglobulin superfamily member 5
55384	3.8112	3471.4	0.66288	5.7494	8.9544e-09	7.7244e-07	MEG3	maternally expressed 3
3036	4.3926	752.09	0.7679	5.7204	1.063e-08	9.1209e-07	HAS1	hyaluronan synthase 1
1277	2.1415	344850	0.37449	5.7185	1.0749e-08	9.1736e-07	COL1A1	collagen type I alpha 1 chain
200734	1.9067	1824.6	0.3335	5.7173	1.0825e-08	9.1899e-07	SPRED2	sprouty related EVH1 domain containing 2
123264	-3.7948	160.02	0.66449	-5.7109	1.1235e-08	9.4879e-07	SLC51B	solute carrier family 51 subunit beta
148252	-3.5632	643.42	0.62469	-5.704	1.1704e-08	9.8317e-07	DIRAS1	DIRAS family GTPase 1
81551	-3.3605	26.147	0.59049	-5.691	1.2628e-08	1.0553e-06	STMN4	stathmin 4
203260	-1.8152	106.32	0.3198	-5.676	1.3787e-08	1.1462e-06	CCDC107	coiled-coil domain containing 107
135935	-4.4937	40.748	0.79271	-5.6688	1.4377e-08	1.189e-06	NOBOX	NOBOX oogenesis homeobox
79442	-3.9363	163.6	0.69607	-5.655	1.5583e-08	1.2822e-06	LRRC2	leucine rich repeat containing 2
1813	-3.5625	234.56	0.63046	-5.6506	1.5992e-08	1.3091e-06	DRD2	dopamine receptor D2
7035	2.6722	1617.1	0.47306	5.6488	1.6156e-08	1.3132e-06	TFPI	tissue factor pathway inhibitor
94	2.4989	2889.6	0.4425	5.6473	1.6301e-08	1.3132e-06	ACVRL1	activin A receptor like type 1
23281	-2.8804	90.8	0.51008	-5.647	1.6328e-08	1.3132e-06	MTUS2	microtubule associated scaffold protein 2
5241	-4.5611	1149.3	0.80777	-5.6466	1.6368e-08	1.3132e-06	PGR	progesterone receptor
389690	-4.2356	163.84	0.75134	-5.6374	1.7268e-08	1.3785e-06	MROH5	maestro heat like repeat family member 5 (gene/pseudogene)
26254	-2.8342	24.514	0.50549	-5.6069	2.0598e-08	1.6361e-06	OPTC	opticin
730159	-4.1547	18.057	0.74213	-5.5984	2.1636e-08	1.7101e-06	TEX50	testis expressed 50
64168	-3.1051	150.44	0.55628	-5.5818	2.3806e-08	1.8724e-06	NECAB1	N-terminal EF-hand calcium binding protein 1
5165	-2.6531	2046.3	0.47712	-5.5607	2.6876e-08	2.1035e-06	PDK3	pyruvate dehydrogenase kinase 3
83886	-2.5823	151.1	0.46486	-5.555	2.7755e-08	2.1618e-06	PRSS27	serine protease 27
10234	2.9611	2235.5	0.53563	5.5283	3.2335e-08	2.5063e-06	LRRC17	leucine rich repeat containing 17
4486	-3.3936	1066.3	0.61437	-5.5237	3.3184e-08	2.5598e-06	MST1R	macrophage stimulating 1 receptor
64344	3.6146	4648	0.65562	5.5132	3.5233e-08	2.6933e-06	HIF3A	hypoxia inducible factor 3 subunit alpha
266722	-4.3333	97.031	0.78603	-5.5129	3.5297e-08	2.6933e-06	HS6ST3	heparan sulfate 6-O-sulfotransferase 3
4438	-1.9439	119.86	0.35264	-5.5123	3.5419e-08	2.6933e-06	MSH4	mutS homolog 4
4935	-4.5105	226.66	0.81878	-5.5088	3.6134e-08	2.7348e-06	GPR143	G protein-coupled receptor 143
56265	3.1498	5500.3	0.57206	5.5061	3.6691e-08	2.7581e-06	CPXM1	"carboxypeptidase X, M14 family member 1"
3670	4.0535	89.018	0.73628	5.5053	3.6845e-08	2.7581e-06	ISL1	ISL LIM homeobox 1
80128	-2.7529	668.4	0.50018	-5.5037	3.718e-08	2.7581e-06	TRIM46	tripartite motif containing 46
1134	5.2641	1156.5	0.95649	5.5036	3.721e-08	2.7581e-06	CHRNA1	cholinergic receptor nicotinic alpha 1 subunit
9452	3.9652	2835.2	0.72054	5.5032	3.7302e-08	2.7581e-06	ITM2A	integral membrane protein 2A
1515	-3.7494	205.81	0.68267	-5.4922	3.9701e-08	2.922e-06	CTSV	cathepsin V
51308	-3.371	376.51	0.61433	-5.4873	4.0808e-08	2.9784e-06	REEP2	receptor accessory protein 2
1645	2.2773	442.3	0.41502	5.4872	4.0838e-08	2.9784e-06	AKR1C1	aldo-keto reductase family 1 member C1
123920	1.665	1179.4	0.30354	5.4853	4.1288e-08	2.9899e-06	CMTM3	CKLF like MARVEL transmembrane domain containing 3
10891	-3.6258	1593.6	0.66107	-5.4848	4.1403e-08	2.9899e-06	PPARGC1A	PPARG coactivator 1 alpha
84553	-3.0412	247.6	0.55454	-5.4841	4.1555e-08	2.9899e-06	FAXC	"failed axon connections homolog, metaxin like GST domain containing"
255809	2.5735	150.78	0.46942	5.4823	4.1981e-08	3.0071e-06	C19orf38	chromosome 19 open reading frame 38
643	-3.4077	19.057	0.62177	-5.4806	4.2379e-08	3.0221e-06	CXCR5	C-X-C motif chemokine receptor 5
390637	-1.05	356.69	0.19169	-5.4779	4.3036e-08	3.0554e-06	GDPGP1	GDP-D-glucose phosphorylase 1
79586	2.1901	6097.3	0.40025	5.4718	4.4538e-08	3.1481e-06	CHPF	chondroitin polymerizing factor
169693	-3.6001	38.488	0.65836	-5.4682	4.5468e-08	3.1997e-06	TMEM252	transmembrane protein 252
797	-4.7316	53.417	0.86724	-5.456	4.8712e-08	3.413e-06	CALCB	calcitonin related polypeptide beta
10631	3.2808	32291	0.60204	5.4495	5.05e-08	3.523e-06	POSTN	periostin
145814	-3.7836	60.781	0.69481	-5.4455	5.1665e-08	3.5886e-06	PGPEP1L	pyroglutamyl-peptidase I like
5139	-2.1268	2085.4	0.39081	-5.4421	5.2666e-08	3.6424e-06	PDE3A	phosphodiesterase 3A
761	-4.0843	285.04	0.75113	-5.4375	5.4024e-08	3.7203e-06	CA3	carbonic anhydrase 3
27123	3.8091	287.56	0.7011	5.4331	5.5382e-08	3.7974e-06	DKK2	dickkopf WNT signaling pathway inhibitor 2
5596	-4.3129	456.59	0.79424	-5.4302	5.6278e-08	3.8425e-06	MAPK4	mitogen-activated protein kinase 4
4848	3.1529	14279	0.58143	5.4226	5.8751e-08	3.9943e-06	CNOT2	CCR4-NOT transcription complex subunit 2
57558	-1.9936	2939.1	0.36774	-5.4212	5.9201e-08	4.008e-06	USP35	ubiquitin specific peptidase 35
59350	-4.0945	296.99	0.75639	-5.4132	6.1892e-08	4.1725e-06	RXFP1	relaxin family peptide receptor 1
63827	-3.3071	441.52	0.6124	-5.4002	6.6549e-08	4.4677e-06	BCAN	brevican
89792	-4.2164	60.164	0.78123	-5.3972	6.7697e-08	4.5258e-06	GAL3ST3	galactose-3-O-sulfotransferase 3
10761	4.535	280.59	0.84123	5.391	7.0084e-08	4.666e-06	PLAC1	placenta enriched 1
2734	1.1506	11073	0.21354	5.3881	7.1215e-08	4.7217e-06	GLG1	golgi glycoprotein 1
8549	4.2751	666.8	0.79393	5.3848	7.2544e-08	4.79e-06	LGR5	leucine rich repeat containing G protein-coupled receptor 5
654790	-3.7377	56.25	0.69453	-5.3817	7.3775e-08	4.8513e-06	PCP4L1	Purkinje cell protein 4 like 1
220	3.5243	2039.1	0.65506	5.3802	7.4407e-08	4.8729e-06	ALDH1A3	aldehyde dehydrogenase 1 family member A3
80343	-4.5444	43.855	0.84504	-5.3777	7.5439e-08	4.9204e-06	SEL1L2	SEL1L2 adaptor subunit of ERAD E3 ligase
10690	-4.3964	29.911	0.81828	-5.3728	7.7519e-08	5.0356e-06	FUT9	fucosyltransferase 9
5364	-2.2562	8099.3	0.42029	-5.3681	7.9555e-08	5.147e-06	PLXNB1	plexin B1
8406	3.5126	6860.1	0.65639	5.3513	8.7311e-08	5.6261e-06	SRPX	sushi repeat containing protein X-linked
10335	-2.6591	5011.4	0.49759	-5.3439	9.0952e-08	5.8373e-06	MRVI1	murine retrovirus integration site 1 homolog
22843	-2.7687	254.31	0.51971	-5.3275	9.9571e-08	6.365e-06	PPM1E	"protein phosphatase, Mg2+/Mn2+ dependent 1E"
59	-1.9068	17524	0.358	-5.3262	1.003e-07	6.3863e-06	ACTA2	"actin alpha 2, smooth muscle"
56953	-2.6253	393.89	0.49412	-5.313	1.0782e-07	6.8268e-06	NT5M	"5',3'-nucleotidase, mitochondrial"
27231	-3.8267	215.65	0.7203	-5.3126	1.0807e-07	6.8268e-06	NMRK2	nicotinamide riboside kinase 2
56548	2.3188	471.72	0.43709	5.3051	1.1263e-07	7.0868e-06	CHST7	carbohydrate sulfotransferase 7
25959	-1.6114	22652	0.30475	-5.2876	1.2391e-07	7.7359e-06	KANK2	KN motif and ankyrin repeat domains 2
10382	-4.4826	239.27	0.84888	-5.2806	1.2874e-07	8.0066e-06	TUBB4A	tubulin beta 4A class IVa
122953	2.1675	1207.2	0.41092	5.2748	1.329e-07	8.233e-06	JDP2	Jun dimerization protein 2
342132	-2.7943	368.59	0.52998	-5.2724	1.3464e-07	8.3088e-06	ZNF774	zinc finger protein 774
9472	-3.1135	4862.7	0.59106	-5.2676	1.3821e-07	8.4965e-06	AKAP6	A-kinase anchoring protein 6
84935	3.1097	1150.3	0.59084	5.2631	1.4165e-07	8.6505e-06	MEDAG	mesenteric estrogen dependent adipogenesis
81565	1.3095	1848.8	0.24881	5.2629	1.4179e-07	8.6505e-06	NDEL1	nudE neurodevelopment protein 1 like 1
51015	-2.5746	2740.1	0.49015	-5.2528	1.4981e-07	9.1049e-06	ISOC1	isochorismatase domain containing 1
59277	2.6717	1055.9	0.50897	5.2492	1.5279e-07	9.2507e-06	NTN4	netrin 4
54386	1.3538	834.61	0.25848	5.2375	1.6279e-07	9.8196e-06	TERF2IP	TERF2 interacting protein
2903	-4.0049	1204.4	0.76477	-5.2367	1.6343e-07	9.8212e-06	GRIN2A	glutamate ionotropic receptor NMDA type subunit 2A
25822	-1.6959	1739.8	0.324	-5.2343	1.6561e-07	9.9147e-06	DNAJB5	DnaJ heat shock protein family (Hsp40) member B5
9060	2.8604	2526.2	0.54704	5.2289	1.7053e-07	1.0171e-05	PAPSS2	3'-phosphoadenosine 5'-phosphosulfate synthase 2
7140	4.3324	2376.4	0.82919	5.2249	1.7424e-07	1.0354e-05	TNNT3	"troponin T3, fast skeletal type"
23066	-1.7005	1865.2	0.32554	-5.2235	1.7556e-07	1.0394e-05	CAND2	cullin associated and neddylation dissociated 2 (putative)
7111	-3.1085	1704.2	0.59555	-5.2196	1.7934e-07	1.0545e-05	TMOD1	tropomodulin 1
219	-2.8786	9117.3	0.55152	-5.2195	1.7942e-07	1.0545e-05	ALDH1B1	aldehyde dehydrogenase 1 family member B1
64091	-3.0215	397.16	0.57949	-5.2141	1.8476e-07	1.0819e-05	POPDC2	popeye domain containing 2
6714	-1.3673	1979.8	0.26241	-5.2104	1.8839e-07	1.0992e-05	SRC	"SRC proto-oncogene, non-receptor tyrosine kinase"
727910	2.0946	267.99	0.40208	5.2092	1.8961e-07	1.1023e-05	TLCD2	TLC domain containing 2
5122	-3.1768	750.49	0.61008	-5.2072	1.9175e-07	1.1107e-05	PCSK1	proprotein convertase subtilisin/kexin type 1
9087	5.093	7.6589	0.97904	5.202	1.9713e-07	1.1378e-05	TMSB4Y	thymosin beta 4 Y-linked
3671	2.2109	14651	0.42604	5.1893	2.1107e-07	1.2138e-05	ISLR	immunoglobulin superfamily containing leucine rich repeat
246330	-1.4052	546.38	0.27083	-5.1884	2.1211e-07	1.2154e-05	PELI3	pellino E3 ubiquitin protein ligase family member 3
53342	2.6017	96.798	0.50173	5.1854	2.155e-07	1.2305e-05	IL17D	interleukin 17D
27124	-2.9658	792.42	0.57211	-5.184	2.1714e-07	1.2354e-05	INPP5J	inositol polyphosphate-5-phosphatase J
9509	2.2748	10729	0.4396	5.1748	2.2821e-07	1.2938e-05	ADAMTS2	ADAM metallopeptidase with thrombospondin type 1 motif 2
6911	-1.8486	123.36	0.35738	-5.1727	2.3076e-07	1.3037e-05	TBX6	T-box transcription factor 6
7041	-1.629	5747.6	0.31539	-5.1649	2.4056e-07	1.3543e-05	TGFB1I1	transforming growth factor beta 1 induced transcript 1
5455	4.7068	72.329	0.91233	5.1591	2.4818e-07	1.3923e-05	POU3F3	POU class 3 homeobox 3
23641	-1.85	1482.5	0.35903	-5.1529	2.5654e-07	1.4342e-05	LDOC1	LDOC1 regulator of NFKB signaling
26577	3.6868	713.63	0.71566	5.1516	2.5825e-07	1.4388e-05	PCOLCE2	procollagen C-endopeptidase enhancer 2
9048	-2.5689	74.852	0.49888	-5.1494	2.6135e-07	1.451e-05	ARTN	artemin
23179	1.6739	3072.6	0.32523	5.147	2.6471e-07	1.4646e-05	RGL1	ral guanine nucleotide dissociation stimulator like 1
999	-3.9345	302.52	0.76476	-5.1448	2.6783e-07	1.4768e-05	CDH1	cadherin 1
83850	-2.7248	548.5	0.53005	-5.1406	2.7381e-07	1.5007e-05	ESYT3	extended synaptotagmin 3
85457	-1.6213	848.36	0.31541	-5.1405	2.7404e-07	1.5007e-05	CIPC	CLOCK interacting pacemaker
6543	-3.5656	160.67	0.6953	-5.1281	2.9266e-07	1.5972e-05	SLC8A2	solute carrier family 8 member A2
10428	1.1576	773.19	0.22604	5.1211	3.0375e-07	1.6521e-05	CFDP1	craniofacial development protein 1
5324	3.5473	734.33	0.6928	5.1203	3.0513e-07	1.654e-05	PLAG1	PLAG1 zinc finger
8794	2.0833	104.02	0.40704	5.1182	3.0838e-07	1.666e-05	TNFRSF10C	TNF receptor superfamily member 10c
6323	-3.348	56.411	0.65461	-5.1145	3.146e-07	1.6939e-05	SCN1A	sodium voltage-gated channel alpha subunit 1
9721	-3.8937	40.628	0.76162	-5.1124	3.1804e-07	1.7067e-05	GPRIN2	G protein regulated inducer of neurite outgrowth 2
9229	3.5258	744.84	0.69104	5.1022	3.3582e-07	1.7961e-05	DLGAP1	DLG associated protein 1
399948	-3.5175	63.756	0.68987	-5.0988	3.419e-07	1.8225e-05	COLCA1	colorectal cancer associated 1
387700	3.3126	171.43	0.64993	5.0968	3.4543e-07	1.8352e-05	SLC16A12	solute carrier family 16 member 12
9783	-2.9775	306.33	0.58492	-5.0904	3.5729e-07	1.892e-05	RIMS3	regulating synaptic membrane exocytosis 3
120	2.2774	4600.7	0.44899	5.0722	3.9323e-07	2.0755e-05	ADD3	adducin 3
25876	-2.2537	18.279	0.44486	-5.0661	4.0615e-07	2.1366e-05	SPEF1	sperm flagellar 1
4547	-3.9219	217.61	0.77428	-5.0652	4.0806e-07	2.1377e-05	MTTP	microsomal triglyceride transfer protein
2039	-2.7329	1080.6	0.53959	-5.0647	4.0903e-07	2.1377e-05	DMTN	dematin actin binding protein
10143	-4.6472	30.595	0.91821	-5.0612	4.1672e-07	2.1631e-05	CLEC3A	C-type lectin domain family 3 member A
84892	-1.5803	3236.1	0.31226	-5.0607	4.1783e-07	2.1631e-05	POMGNT2	"protein O-linked mannose N-acetylglucosaminyltransferase 2 (beta 1,4-)"
9526	1.4363	865.38	0.28382	5.0606	4.1793e-07	2.1631e-05	MPDU1	mannose-P-dolichol utilization defect 1
8786	-2.7969	563.19	0.55299	-5.0578	4.2413e-07	2.1881e-05	RGS11	regulator of G protein signaling 11
5549	-2.9872	3274.4	0.59081	-5.0562	4.2779e-07	2.2e-05	PRELP	proline and arginine rich end leucine rich repeat protein
6690	-4.1133	32.113	0.81376	-5.0547	4.3109e-07	2.2099e-05	SPINK1	serine peptidase inhibitor Kazal type 1
72	-3.279	23329	0.64914	-5.0512	4.3898e-07	2.242e-05	ACTG2	"actin gamma 2, smooth muscle"
57124	2.9444	7269.3	0.58302	5.0502	4.4129e-07	2.242e-05	CD248	CD248 molecule
23216	-1.5426	9800.6	0.30545	-5.0501	4.4156e-07	2.242e-05	TBC1D1	TBC1 domain family member 1
3800	-3.0991	966.16	0.61496	-5.0396	4.666e-07	2.3617e-05	KIF5C	kinesin family member 5C
23090	3.0924	6909.7	0.61413	5.0355	4.7671e-07	2.4053e-05	ZNF423	zinc finger protein 423
55897	-2.7541	98.286	0.54801	-5.0257	5.0152e-07	2.5225e-05	MESP1	mesoderm posterior bHLH transcription factor 1
10965	-1.6471	1098.5	0.32783	-5.0242	5.0558e-07	2.535e-05	ACOT2	acyl-CoA thioesterase 2
85458	-1.5526	1836.4	0.30907	-5.0234	5.0765e-07	2.5375e-05	DIXDC1	DIX domain containing 1
7001	-1.5121	1306.5	0.30106	-5.0225	5.1001e-07	2.5413e-05	PRDX2	peroxiredoxin 2
399474	-1.8953	582.9	0.37756	-5.02	5.168e-07	2.5672e-05	TMEM200B	transmembrane protein 200B
285203	-1.4365	1793.9	0.28637	-5.0162	5.2711e-07	2.6104e-05	EOGT	EGF domain specific O-linked N-acetylglucosamine transferase
7048	2.0055	10412	0.40015	5.0119	5.3883e-07	2.6601e-05	TGFBR2	transforming growth factor beta receptor 2
5325	3.2901	12546	0.65692	5.0084	5.4889e-07	2.7015e-05	PLAGL1	PLAG1 like zinc finger 1
134353	-1.4298	393.42	0.28581	-5.0027	5.6524e-07	2.7735e-05	LSM11	"LSM11, U7 small nuclear RNA associated"
283120	3.6273	48522	0.72532	5.0009	5.7066e-07	2.7915e-05	H19	H19 imprinted maternally expressed transcript
130132	2.5404	924.32	0.50855	4.9955	5.8687e-07	2.8621e-05	RFTN2	raftlin family member 2
1036	2.4718	301.08	0.49488	4.9948	5.8886e-07	2.8631e-05	CDO1	cysteine dioxygenase type 1
388662	-3.5942	346.45	0.71976	-4.9936	5.9257e-07	2.8725e-05	SLC6A17	solute carrier family 6 member 17
6263	-3.0193	5146.8	0.60478	-4.9924	5.964e-07	2.8823e-05	RYR3	ryanodine receptor 3
362	3.7976	54.954	0.76232	4.9816	6.3058e-07	3.0384e-05	AQP5	aquaporin 5
140469	-2.6072	153.96	0.52437	-4.972	6.6259e-07	3.183e-05	MYO3B	myosin IIIB
348938	-2.5583	256.39	0.51471	-4.9705	6.6778e-07	3.1984e-05	NIPAL4	NIPA like domain containing 4
4810	-1.9609	1603.6	0.39483	-4.9664	6.8202e-07	3.2568e-05	NHS	NHS actin remodeling regulator
896	1.6751	2188.3	0.33761	4.9615	6.9947e-07	3.3303e-05	CCND3	cyclin D3
6624	2.2163	5087.4	0.44716	4.9564	7.1819e-07	3.4093e-05	FSCN1	fascin actin-bundling protein 1
51156	-3.8157	19.747	0.77154	-4.9455	7.5933e-07	3.5939e-05	SERPINA10	serpin family A member 10
10103	-1.7779	98.046	0.36027	-4.9351	8.011e-07	3.7805e-05	TSPAN1	tetraspanin 1
2831	-4.2995	15.857	0.87137	-4.9342	8.0487e-07	3.7871e-05	NPBWR1	neuropeptides B and W receptor 1
55536	-1.6931	2106	0.34329	-4.932	8.1377e-07	3.8178e-05	CDCA7L	cell division cycle associated 7 like
100422933	-3.8669	7.2898	0.78417	-4.9312	8.1723e-07	3.8229e-05	MIR378B	microRNA 378b
2825	3.3875	132.73	0.68735	4.9283	8.2938e-07	3.8684e-05	GPR1	G protein-coupled receptor 1
3306	-2.9023	5137.7	0.58925	-4.9254	8.4209e-07	3.9123e-05	HSPA2	heat shock protein family A (Hsp70) member 2
283652	-3.572	9.045	0.72528	-4.925	8.4367e-07	3.9123e-05	SLC24A5	solute carrier family 24 member 5
291	-1.568	1521.4	0.31868	-4.9204	8.6363e-07	3.9934e-05	SLC25A4	solute carrier family 25 member 4
9001	-2.3637	60.936	0.48048	-4.9195	8.6783e-07	4.0012e-05	HAP1	huntingtin associated protein 1
845	-3.6641	1363.9	0.74594	-4.9121	9.0105e-07	4.1425e-05	CASQ2	calsequestrin 2
146857	-2.8642	3333.3	0.58358	-4.908	9.1996e-07	4.2174e-05	SLFN13	schlafen family member 13
7164	-2.1219	726.07	0.43288	-4.9019	9.4935e-07	4.3397e-05	TPD52L1	TPD52 like 1
5101	2.9931	2801.6	0.61126	4.8965	9.7554e-07	4.444e-05	PCDH9	protocadherin 9
8842	-3.4285	183.35	0.70026	-4.8961	9.777e-07	4.444e-05	PROM1	prominin 1
51050	-3.3227	2540.3	0.67882	-4.8949	9.8378e-07	4.4589e-05	PI15	peptidase inhibitor 15
55753	-4.2539	533.64	0.87002	-4.8894	1.0113e-06	4.5707e-05	OGDHL	oxoglutarate dehydrogenase like
51209	-2.6794	341.23	0.54814	-4.8881	1.0182e-06	4.5825e-05	RAB9B	"RAB9B, member RAS oncogene family"
440335	-2.6512	21.689	0.54241	-4.8878	1.0196e-06	4.5825e-05	SMIM22	small integral membrane protein 22
5046	3.3701	1695.6	0.68991	4.8849	1.0349e-06	4.638e-05	PCSK6	proprotein convertase subtilisin/kexin type 6
8823	4.1866	44.246	0.85775	4.8808	1.0563e-06	4.7211e-05	FGF16	fibroblast growth factor 16
147746	-2.2263	72.929	0.4569	-4.8726	1.1014e-06	4.8951e-05	HIPK4	homeodomain interacting protein kinase 4
90199	-3.7806	44.129	0.77641	-4.8693	1.1201e-06	4.9313e-05	WFDC8	WAP four-disulfide core domain 8
1290	1.8061	41060	0.37095	4.8687	1.1231e-06	4.9313e-05	COL5A2	collagen type V alpha 2 chain
90134	-2.6639	49.105	0.54718	-4.8684	1.1251e-06	4.9313e-05	KCNH7	potassium voltage-gated channel subfamily H member 7
116285	-3.0273	60.667	0.62184	-4.8683	1.1256e-06	4.9313e-05	ACSM1	acyl-CoA synthetase medium chain family member 1
55508	2.8347	2478.7	0.5823	4.8681	1.1265e-06	4.9313e-05	SLC35E3	solute carrier family 35 member E3
80328	2.5491	152.63	0.52365	4.8679	1.128e-06	4.9313e-05	ULBP2	UL16 binding protein 2
1811	-3.5854	37.499	0.73678	-4.8663	1.1371e-06	4.9578e-05	SLC26A3	solute carrier family 26 member 3
115111	-3.1253	336.36	0.64238	-4.8653	1.1431e-06	4.9704e-05	SLC26A7	solute carrier family 26 member 7
728130	3.114	56.392	0.64057	4.8613	1.1663e-06	5.0578e-05	NUTM2D	NUT family member 2D
221662	-3.3222	710.04	0.68368	-4.8592	1.1784e-06	5.0962e-05	RBM24	RNA binding motif protein 24
56776	-3.1196	165.7	0.64333	-4.8492	1.2393e-06	5.3454e-05	FMN2	formin 2
64220	3.4662	934.9	0.71498	4.8479	1.2475e-06	5.3636e-05	STRA6	signaling receptor and transporter of retinol STRA6
1952	-2.3642	6080.6	0.48772	-4.8475	1.2502e-06	5.3636e-05	CELSR2	cadherin EGF LAG seven-pass G-type receptor 2
8999	-2.712	128.9	0.56001	-4.8428	1.2804e-06	5.4782e-05	CDKL2	cyclin dependent kinase like 2
3037	2.5474	1775.2	0.52649	4.8384	1.3087e-06	5.5736e-05	HAS2	hyaluronan synthase 2
389337	-2.2835	597.33	0.47197	-4.8383	1.3096e-06	5.5736e-05	ARHGEF37	Rho guanine nucleotide exchange factor 37
284207	2.2951	3093.8	0.47462	4.8356	1.3274e-06	5.6345e-05	METRNL	"meteorin like, glial cell differentiation regulator"
5023	-3.3935	1290	0.70332	-4.825	1.4003e-06	5.9282e-05	P2RX1	purinergic receptor P2X 1
286133	4.3992	1899.9	0.91205	4.8235	1.4107e-06	5.9567e-05	SCARA5	scavenger receptor class A member 5
312	-3.4222	63.822	0.71002	-4.8199	1.4365e-06	6.0416e-05	ANXA13	annexin A13
79856	-2.9426	156.47	0.61054	-4.8196	1.4384e-06	6.0416e-05	SNX22	sorting nexin 22
5314	-3.5243	312.46	0.73225	-4.8129	1.4875e-06	6.2317e-05	PKHD1	PKHD1 ciliary IPT domain containing fibrocystin/polyductin
23493	-3.2026	932.02	0.66649	-4.8052	1.5464e-06	6.4445e-05	HEY2	hes related family bHLH transcription factor with YRPW motif 2
10611	-1.9043	12942	0.39637	-4.8044	1.5521e-06	6.4516e-05	PDLIM5	PDZ and LIM domain 5
57662	-2.3281	110.86	0.48472	-4.803	1.563e-06	6.4804e-05	CAMSAP3	calmodulin regulated spectrin associated protein family member 3
9311	-2.036	594.11	0.42434	-4.7981	1.6019e-06	6.6245e-05	ASIC3	acid sensing ion channel subunit 3
6535	-2.2153	1470.4	0.46234	-4.7914	1.6563e-06	6.8317e-05	SLC6A8	solute carrier family 6 member 8
128209	-3.2244	105.09	0.67315	-4.79	1.6682e-06	6.8631e-05	KLF17	Kruppel like factor 17
6092	3.5727	1025.3	0.74597	4.7893	1.6734e-06	6.8669e-05	ROBO2	roundabout guidance receptor 2
161436	-3.1455	187.78	0.657	-4.7877	1.687e-06	6.9051e-05	EML5	EMAP like 5
7169	-2.2263	10594	0.46527	-4.7851	1.7093e-06	6.9787e-05	TPM2	tropomyosin 2
220323	1.922	1207.1	0.40226	4.7778	1.772e-06	7.2161e-05	OAF	out at first homolog
56951	1.2528	1010.7	0.26237	4.7749	1.7976e-06	7.302e-05	C5orf15	chromosome 5 open reading frame 15
55529	-1.5756	761.81	0.33022	-4.7714	1.8299e-06	7.4142e-05	PIP4P2	"phosphatidylinositol-4,5-bisphosphate 4-phosphatase 2"
9314	2.4272	3555.9	0.50885	4.7701	1.8416e-06	7.4427e-05	KLF4	Kruppel like factor 4
29881	-2.932	387.22	0.61522	-4.7658	1.8807e-06	7.5819e-05	NPC1L1	NPC1 like intracellular cholesterol transporter 1
5129	-2.5488	1725.6	0.53491	-4.7649	1.8893e-06	7.5975e-05	CDK18	cyclin dependent kinase 18
124404	-3.1233	12.612	0.65565	-4.7636	1.9015e-06	7.6276e-05	SEPTIN12	septin 12
89958	2.7995	20.98	0.58807	4.7605	1.9311e-06	7.7267e-05	SAPCD2	suppressor APC domain containing 2
157869	-3.2507	1603.7	0.68303	-4.7592	1.9432e-06	7.7561e-05	SBSPON	somatomedin B and thrombospondin type 1 domain containing
1380	-3.5989	73.094	0.75648	-4.7573	1.9617e-06	7.8102e-05	CR2	complement C3d receptor 2
60484	-2.8415	81.534	0.59737	-4.7567	1.9682e-06	7.817e-05	HAPLN2	hyaluronan and proteoglycan link protein 2
22983	-2.1363	238.75	0.44921	-4.7557	1.9773e-06	7.8336e-05	MAST1	microtubule associated serine/threonine kinase 1
117177	2.8508	1585	0.59959	4.7547	1.9879e-06	7.856e-05	RAB3IP	RAB3A interacting protein
80705	-2.9772	347.7	0.6263	-4.7536	1.9983e-06	7.8646e-05	TSGA10	testis specific 10
89876	-2.4032	187.77	0.50556	-4.7534	1.9998e-06	7.8646e-05	MAATS1	MYCBP associated and testis expressed 1
148	-3.8465	1410.5	0.80962	-4.751	2.0236e-06	7.9387e-05	ADRA1A	adrenoceptor alpha 1A
257629	-3.3051	25.018	0.69584	-4.7498	2.0365e-06	7.9695e-05	ANKS4B	ankyrin repeat and sterile alpha motif domain containing 4B
196500	-3.3119	172.49	0.69792	-4.7454	2.081e-06	8.1239e-05	PIANP	PILR alpha associated neural protein
9699	-3.3956	1259.2	0.71597	-4.7426	2.1101e-06	8.2175e-05	RIMS2	regulating synaptic membrane exocytosis 2
92126	2.2055	496.85	0.4656	4.7369	2.17e-06	8.4304e-05	DSEL	dermatan sulfate epimerase like
10560	3.1268	3432.1	0.66142	4.7274	2.2738e-06	8.8078e-05	SLC19A2	solute carrier family 19 member 2
8639	-2.7386	8866.6	0.57938	-4.7268	2.2812e-06	8.8078e-05	AOC3	amine oxidase copper containing 3
595	3.0854	8066.8	0.65277	4.7266	2.2836e-06	8.8078e-05	CCND1	cyclin D1
283677	-1.5006	86.573	0.31753	-4.7259	2.2909e-06	8.8148e-05	REC114	REC114 meiotic recombination protein
11213	2.3829	1721.5	0.50476	4.7208	2.3486e-06	9.0152e-05	IRAK3	interleukin 1 receptor associated kinase 3
796	-4.6045	302.79	0.97631	-4.7162	2.4025e-06	9.1892e-05	CALCA	calcitonin related polypeptide alpha
64137	-2.0552	68.965	0.4358	-4.716	2.4054e-06	9.1892e-05	ABCG4	ATP binding cassette subfamily G member 4
7130	2.9834	493.31	0.63299	4.7132	2.4384e-06	9.2932e-05	TNFAIP6	TNF alpha induced protein 6
126823	-1.7661	137.07	0.37485	-4.7116	2.4581e-06	9.335e-05	KLHDC9	kelch domain containing 9
8988	-3.7808	300.74	0.80248	-4.7113	2.461e-06	9.335e-05	HSPB3	heat shock protein family B (small) member 3
22903	1.9529	2013.6	0.41476	4.7085	2.496e-06	9.4454e-05	BTBD3	BTB domain containing 3
6710	-3.0592	1382.6	0.65025	-4.7046	2.543e-06	9.6007e-05	SPTB	"spectrin beta, erythrocytic"
64780	-2.2033	15415	0.4684	-4.7039	2.5527e-06	9.6145e-05	MICAL1	"microtubule associated monooxygenase, calponin and LIM domain containing 1"
8073	2.403	287.42	0.51116	4.7011	2.5876e-06	9.723e-05	PTP4A2	protein tyrosine phosphatase 4A2
83591	2.8251	261.79	0.6015	4.6967	2.6442e-06	9.9126e-05	THAP2	THAP domain containing 2
51148	1.7752	7003.3	0.37831	4.6925	2.6991e-06	0.00010083	CERCAM	cerebral endothelial cell adhesion molecule
54845	-3.446	31.239	0.7344	-4.6922	2.7023e-06	0.00010083	ESRP1	epithelial splicing regulatory protein 1
90990	-2.1286	1388.1	0.45396	-4.689	2.7452e-06	0.00010202	KIFC2	kinesin family member C2
10816	-4.0579	6.527	0.86551	-4.6884	2.7533e-06	0.00010202	SPINT3	"serine peptidase inhibitor, Kunitz type 3"
51458	-3.3927	243.2	0.72395	-4.6865	2.7798e-06	0.00010272	RHCG	Rh family C glycoprotein
8089	2.4766	666.95	0.52851	4.6861	2.7848e-06	0.00010272	YEATS4	YEATS domain containing 4
9514	-3.3071	123.45	0.70714	-4.6767	2.9152e-06	0.00010728	GAL3ST1	galactose-3-O-sulfotransferase 1
30812	3.6608	130.69	0.78364	4.6716	2.9893e-06	0.00010976	SOX8	SRY-box transcription factor 8
121355	-3.7785	429.21	0.80943	-4.6681	3.0406e-06	0.00011139	GTSF1	gametocyte specific factor 1
94274	-3.1478	392.78	0.67468	-4.6657	3.0761e-06	0.00011243	PPP1R14A	protein phosphatase 1 regulatory inhibitor subunit 14A
1848	2.4566	1930.6	0.52675	4.6638	3.105e-06	0.00011323	DUSP6	dual specificity phosphatase 6
144165	1.8072	338.17	0.38756	4.6631	3.1154e-06	0.00011335	PRICKLE1	prickle planar cell polarity protein 1
90161	3.8101	265.7	0.81727	4.662	3.1318e-06	0.00011369	HS6ST2	heparan sulfate 6-O-sulfotransferase 2
10158	-3.2535	39.041	0.69874	-4.6563	3.2201e-06	0.00011663	PDZK1IP1	PDZK1 interacting protein 1
11227	2.975	1364.3	0.63909	4.655	3.239e-06	0.00011705	GALNT5	polypeptide N-acetylgalactosaminyltransferase 5
100885848	-3.3809	11.84	0.72661	-4.653	3.2718e-06	0.00011797	PTGES3L	prostaglandin E synthase 3 like
84570	3.1633	880.62	0.68002	4.6518	3.2901e-06	0.00011836	COL25A1	collagen type XXV alpha 1 chain
58160	4.0395	9.1902	0.8685	4.6511	3.3012e-06	0.0001185	NFE4	"nuclear factor, erythroid 4"
8613	2.1548	4725.9	0.46344	4.6496	3.3263e-06	0.00011913	PLPP3	phospholipid phosphatase 3
79885	-1.2875	471.22	0.27714	-4.6456	3.3907e-06	0.00012117	HDAC11	histone deacetylase 11
442915	3.7258	79.016	0.80231	4.6439	3.4195e-06	0.00012164	MIR370	microRNA 370
388595	-2.8893	48.952	0.6222	-4.6436	3.4235e-06	0.00012164	TMEM82	transmembrane protein 82
8434	1.4442	2397.7	0.31104	4.6431	3.4318e-06	0.00012164	RECK	reversion inducing cysteine rich protein with kazal motifs
404217	-3.6426	261.65	0.78453	-4.643	3.4343e-06	0.00012164	CTXN1	cortexin 1
490	2.1002	6277.2	0.45243	4.6419	3.4515e-06	0.00012198	ATP2B1	ATPase plasma membrane Ca2+ transporting 1
100507421	-2.8227	130.49	0.60862	-4.6378	3.5206e-06	0.00012415	TMEM178B	transmembrane protein 178B
27091	-3.7498	31.584	0.80872	-4.6368	3.5387e-06	0.00012451	CACNG5	calcium voltage-gated channel auxiliary subunit gamma 5
23092	1.4102	1785.3	0.30433	4.6339	3.5887e-06	0.00012574	ARHGAP26	Rho GTPase activating protein 26
9444	1.0258	6869.9	0.22138	4.6339	3.5892e-06	0.00012574	QKI	"QKI, KH domain containing RNA binding"
399947	3.012	18.589	0.65012	4.6329	3.6057e-06	0.00012604	C11orf87	chromosome 11 open reading frame 87
130752	-2.5111	97.612	0.5423	-4.6305	3.6481e-06	0.0001269	MDH1B	malate dehydrogenase 1B
10039	-1.1832	1235.4	0.25554	-4.6302	3.6525e-06	0.0001269	PARP3	poly(ADP-ribose) polymerase family member 3
152206	-3.2534	249.86	0.70265	-4.6302	3.654e-06	0.0001269	CCDC13	coiled-coil domain containing 13
253639	-1.403	142.92	0.30306	-4.6293	3.6686e-06	0.00012713	ZNF620	zinc finger protein 620
2272	-1.3576	127.38	0.29334	-4.6283	3.6876e-06	0.00012752	FHIT	fragile histidine triad diadenosine triphosphatase
2939	-3.7096	11.339	0.80195	-4.6257	3.7332e-06	0.00012882	GSTA2	glutathione S-transferase alpha 2
143425	-2.4695	34.523	0.53419	-4.6228	3.7852e-06	0.00013033	SYT9	synaptotagmin 9
199964	-4.0164	15.845	0.86903	-4.6217	3.8062e-06	0.00013067	TMEM61	transmembrane protein 61
168620	-2.6047	31.067	0.56361	-4.6214	3.8114e-06	0.00013067	BHLHA15	basic helix-loop-helix family member a15
51114	1.9118	905.16	0.41386	4.6193	3.8494e-06	0.00013169	ZDHHC9	zinc finger DHHC-type palmitoyltransferase 9
4188	3.2161	587.59	0.69644	4.6179	3.8762e-06	0.00013233	MDFI	MyoD family inhibitor
4121	1.9623	4079.7	0.42505	4.6165	3.9018e-06	0.00013282	MAN1A1	mannosidase alpha class 1A member 1
5214	-1.9447	7036.6	0.42127	-4.6163	3.9073e-06	0.00013282	PFKP	"phosphofructokinase, platelet"
2571	-2.8643	168	0.62059	-4.6154	3.9242e-06	0.00013283	GAD1	glutamate decarboxylase 1
4321	-3.3598	91.462	0.72796	-4.6154	3.9242e-06	0.00013283	MMP12	matrix metallopeptidase 12
84168	1.2536	6333	0.27175	4.6133	3.9634e-06	0.00013388	ANTXR1	ANTXR cell adhesion molecule 1
9353	3.1072	7162.7	0.67387	4.611	4.0067e-06	0.00013506	SLIT2	slit guidance ligand 2
390181	-3.9023	19.045	0.84743	-4.6049	4.127e-06	0.00013858	OR5AK2	olfactory receptor family 5 subfamily AK member 2
1831	2.1849	4773.1	0.47449	4.6048	4.1283e-06	0.00013858	TSC22D3	TSC22 domain family member 3
6507	2.1598	1228.3	0.46909	4.6041	4.1416e-06	0.00013873	SLC1A3	solute carrier family 1 member 3
286464	-3.5882	229.2	0.77949	-4.6034	4.1574e-06	0.00013897	CFAP47	cilia and flagella associated protein 47
23225	-2.4764	5194.4	0.53808	-4.6022	4.1809e-06	0.00013947	NUP210	nucleoporin 210
10477	1.5887	599.67	0.34555	4.5976	4.2732e-06	0.00014225	UBE2E3	ubiquitin conjugating enzyme E2 E3
866	-3.9393	49.186	0.85702	-4.5966	4.295e-06	0.00014268	SERPINA6	serpin family A member 6
6348	3.0314	38.711	0.6596	4.5958	4.3102e-06	0.00014289	CCL3	C-C motif chemokine ligand 3
148523	-2.0151	417.16	0.4391	-4.589	4.4532e-06	0.00014732	CIART	circadian associated repressor of transcription
494328	4.2077	17.902	0.91795	4.5838	4.566e-06	0.00015074	MIR379	microRNA 379
257019	2.1426	422.96	0.46765	4.5817	4.6126e-06	0.00015197	FRMD3	FERM domain containing 3
2251	-3.7126	20.444	0.81044	-4.581	4.6278e-06	0.00015216	FGF6	fibroblast growth factor 6
768222	4.1313	93.806	0.90235	4.5784	4.6864e-06	0.00015373	MIR770	microRNA 770
26589	-1.0302	106.33	0.22504	-4.578	4.6947e-06	0.00015373	MRPL46	mitochondrial ribosomal protein L46
492307	-4.2489	82.943	0.92912	-4.5731	4.8065e-06	0.00015707	PPDPFL	pancreatic progenitor cell differentiation and proliferation factor like
128826	-3.8796	129.85	0.84898	-4.5696	4.8856e-06	0.00015918	MIR1-1HG	MIR1-1 host gene
5746	3.7335	232.03	0.81707	4.5694	4.8909e-06	0.00015918	PTH2R	parathyroid hormone 2 receptor
1159	-2.9425	25.431	0.64444	-4.5659	4.9741e-06	0.00016156	CKMT1B	"creatine kinase, mitochondrial 1B"
1496	4.3234	312.39	0.94757	4.5627	5.0508e-06	0.00016372	CTNNA2	catenin alpha 2
3777	-3.4724	170.78	0.76125	-4.5615	5.0782e-06	0.00016427	KCNK3	potassium two pore domain channel subfamily K member 3
51552	1.0027	1069.7	0.21998	4.5583	5.1572e-06	0.00016606	RAB14	"RAB14, member RAS oncogene family"
401613	-4.7854	8.7773	1.0498	-4.5583	5.1574e-06	0.00016606	SERTM2	serine rich and transmembrane domain containing 2
9633	-2.4641	112.67	0.54061	-4.558	5.1644e-06	0.00016606	TESMIN	testis expressed metallothionein like protein
407011	-2.9218	128.29	0.64115	-4.5571	5.1864e-06	0.00016643	MIR23B	microRNA 23b
6678	1.4947	78372	0.32808	4.5559	5.2166e-06	0.00016707	SPARC	secreted protein acidic and cysteine rich
283464	1.9275	287	0.42315	4.5551	5.2359e-06	0.00016735	GXYLT1	glucoside xylosyltransferase 1
65998	1.6616	667.34	0.36504	4.552	5.3141e-06	0.00016951	C11orf95	chromosome 11 open reading frame 95
1176	1.3513	237.38	0.2978	4.5376	5.6899e-06	0.00018078	AP3S1	adaptor related protein complex 3 subunit sigma 1
440193	-2.2072	3823.2	0.48655	-4.5363	5.7253e-06	0.00018155	CCDC88C	coiled-coil domain containing 88C
84525	-2.9118	140.8	0.64205	-4.5351	5.7569e-06	0.00018207	HOPX	HOP homeobox
115265	-2.6554	127.79	0.58556	-4.5348	5.7645e-06	0.00018207	DDIT4L	DNA damage inducible transcript 4 like
90586	-2.7153	231	0.59919	-4.5316	5.8526e-06	0.00018449	AOC4P	"amine oxidase copper containing 4, pseudogene"
150248	-2.1103	70.863	0.46577	-4.5307	5.8779e-06	0.00018492	C22orf15	chromosome 22 open reading frame 15
100506388	2.287	73.997	0.50683	4.5124	6.4097e-06	0.00020087	LOC100506388	uncharacterized LOC100506388
5009	-3.9228	26.936	0.86976	-4.5102	6.4752e-06	0.00020252	OTC	ornithine carbamoyltransferase
84696	-1.8084	276.92	0.40113	-4.5083	6.5335e-06	0.00020395	ABHD1	abhydrolase domain containing 1
403314	-1.8902	69.789	0.41939	-4.507	6.575e-06	0.00020485	APOBEC4	apolipoprotein B mRNA editing enzyme catalytic polypeptide like 4
147015	-1.3355	153.01	0.29651	-4.5043	6.6597e-06	0.00020708	DHRS13	dehydrogenase/reductase 13
140870	-3.7794	16.33	0.83926	-4.5033	6.692e-06	0.00020769	WFDC6	WAP four-disulfide core domain 6
161742	1.6862	2410.4	0.37464	4.5009	6.767e-06	0.00020961	SPRED1	sprouty related EVH1 domain containing 1
6445	3.5597	214.99	0.79139	4.4981	6.8571e-06	0.00021199	SGCG	sarcoglycan gamma
8787	-2.6962	227.45	0.59993	-4.4942	6.9843e-06	0.00021551	RGS9	regulator of G protein signaling 9
158471	-2.7852	47356	0.62006	-4.4919	7.0591e-06	0.0002174	PRUNE2	prune homolog 2 with BCH domain
9920	2.6719	93.47	0.59511	4.4898	7.1292e-06	0.00021913	KBTBD11	kelch repeat and BTB domain containing 11
166348	-3.2544	248.49	0.72501	-4.4888	7.1616e-06	0.00021971	KBTBD12	kelch repeat and BTB domain containing 12
89795	2.6008	3511.1	0.57988	4.485	7.2909e-06	0.00022325	NAV3	neuron navigator 3
65975	-2.9491	292.21	0.65866	-4.4774	7.5562e-06	0.00023093	STK33	serine/threonine kinase 33
1073	-1.8068	1268.5	0.40361	-4.4766	7.5846e-06	0.00023136	CFL2	cofilin 2
149095	-2.0504	154.18	0.45815	-4.4753	7.6316e-06	0.00023235	DCST1	DC-STAMP domain containing 1
255919	1.5619	92.432	0.34906	4.4745	7.6608e-06	0.0002328	CNEP1R1	CTD nuclear envelope phosphatase 1 regulatory subunit 1
4009	3.041	71.605	0.68088	4.4662	7.9627e-06	0.00024151	LMX1A	LIM homeobox transcription factor 1 alpha
22921	-1.0278	716.85	0.23032	-4.4625	8.0999e-06	0.00024521	MSRB2	methionine sulfoxide reductase B2
56964	-3.0214	120.74	0.6773	-4.4609	8.1605e-06	0.00024658	WDR93	WD repeat domain 93
23057	-3.1327	255.96	0.70256	-4.459	8.2325e-06	0.00024829	NMNAT2	nicotinamide nucleotide adenylyltransferase 2
9200	-2.6334	166.67	0.59113	-4.4549	8.394e-06	0.00025269	HACD1	3-hydroxyacyl-CoA dehydratase 1
11030	-1.8144	7637.3	0.40754	-4.4522	8.4981e-06	0.00025534	RBPMS	"RNA binding protein, mRNA processing factor"
55714	3.658	5599.2	0.82288	4.4453	8.7758e-06	0.0002628	TENM3	teneurin transmembrane protein 3
4978	2.5355	56.113	0.57039	4.4453	8.779e-06	0.0002628	OPCML	opioid binding protein/cell adhesion molecule like
4026	-1.4646	14654	0.32963	-4.4432	8.865e-06	0.00026488	LPP	LIM domain containing preferred translocation partner in lipoma
387496	-2.1921	527.31	0.49488	-4.4295	9.4434e-06	0.00028163	RASL11A	RAS like family 11 member A
3459	1.6484	4936.8	0.3722	4.4287	9.4819e-06	0.00028226	IFNGR1	interferon gamma receptor 1
7123	3.2155	220.68	0.72637	4.4268	9.5653e-06	0.00028416	CLEC3B	C-type lectin domain family 3 member B
301	2.1177	7574.8	0.47845	4.4262	9.5901e-06	0.00028416	ANXA1	annexin A1
81796	-2.8691	286.47	0.64824	-4.426	9.599e-06	0.00028416	SLCO5A1	solute carrier organic anion transporter family member 5A1
3400	-2.5642	480.73	0.58018	-4.4196	9.888e-06	0.00029218	ID4	"inhibitor of DNA binding 4, HLH protein"
7060	3.4091	17641	0.77145	4.4192	9.9088e-06	0.00029225	THBS4	thrombospondin 4
8448	-1.9886	164.45	0.45004	-4.4187	9.9294e-06	0.00029232	DOC2A	double C2 domain alpha
10736	3.3685	540.73	0.76246	4.4179	9.9642e-06	0.00029281	SIX2	SIX homeobox 2
10447	2.6604	163.36	0.60224	4.4175	9.9849e-06	0.00029288	FAM3C	FAM3 metabolism regulating signaling molecule C
5454	-3.5971	81.468	0.81478	-4.4148	1.011e-05	0.00029603	POU3F2	POU class 3 homeobox 2
2781	-2.4127	1195.9	0.54697	-4.411	1.0291e-05	0.00030076	GNAZ	G protein subunit alpha z
79924	-2.1828	61.915	0.49523	-4.4076	1.0453e-05	0.00030475	ADM2	adrenomedullin 2
171024	-2.7016	46253	0.61298	-4.4073	1.0465e-05	0.00030475	SYNPO2	synaptopodin 2
347902	-1.8094	1052.5	0.41083	-4.4043	1.0615e-05	0.00030853	AMIGO2	adhesion molecule with Ig like domain 2
8793	1.965	494.81	0.44619	4.4039	1.0634e-05	0.00030853	TNFRSF10D	TNF receptor superfamily member 10d
26	-2.8571	191.46	0.64888	-4.4032	1.0668e-05	0.00030898	AOC1	amine oxidase copper containing 1
8482	2.777	1400.2	0.63079	4.4024	1.0704e-05	0.00030945	SEMA7A	semaphorin 7A (John Milton Hagen blood group)
136288	-2.2886	33.565	0.51998	-4.4013	1.076e-05	0.00031052	C7orf57	chromosome 7 open reading frame 57
218	-2.6432	54.025	0.60104	-4.3978	1.0935e-05	0.000315	ALDH3A1	aldehyde dehydrogenase 3 family member A1
152831	-1.3294	59.706	0.3024	-4.3961	1.1021e-05	0.00031689	KLB	klotho beta
1117	-3.3567	264.67	0.76434	-4.3916	1.1251e-05	0.00032293	CHI3L2	chitinase 3 like 2
23492	-1.9556	296.38	0.44585	-4.3863	1.1528e-05	0.00033028	CBX7	chromobox 7
338	-3.5373	856.45	0.80698	-4.3834	1.1684e-05	0.00033416	APOB	apolipoprotein B
4223	3.2602	1903.5	0.74584	4.3712	1.2357e-05	0.0003528	MEOX2	mesenchyme homeobox 2
3242	-2.7169	264.12	0.62175	-4.3698	1.2439e-05	0.00035449	HPD	4-hydroxyphenylpyruvate dioxygenase
56884	4.4075	129.61	1.0089	4.3687	1.2501e-05	0.00035563	FSTL5	follistatin like 5
8200	3.0661	133.73	0.70191	4.3682	1.2525e-05	0.00035569	GDF5	growth differentiation factor 5
2645	-2.997	51.452	0.68648	-4.3658	1.2665e-05	0.00035904	GCK	glucokinase
1299	3.3124	265.72	0.75887	4.3649	1.2716e-05	0.00035982	COL9A3	collagen type IX alpha 3 chain
3281	1.8626	149.06	0.42768	4.3551	1.3304e-05	0.00037514	HSBP1	heat shock factor binding protein 1
308	1.0911	10522	0.25064	4.3531	1.3422e-05	0.00037783	ANXA5	annexin A5
140458	-3.7691	357.63	0.8664	-4.3503	1.3596e-05	0.00038205	ASB5	ankyrin repeat and SOCS box containing 5
58498	-3.2396	19.415	0.7455	-4.3456	1.3893e-05	0.0003897	MYL7	myosin light chain 7
5502	-3.6655	242.7	0.84378	-4.3441	1.3983e-05	0.00039154	PPP1R1A	protein phosphatase 1 regulatory inhibitor subunit 1A
1807	-3.0064	106.18	0.69276	-4.3397	1.4267e-05	0.00039881	DPYS	dihydropyrimidinase
6037	-3.4021	24.428	0.78436	-4.3374	1.4417e-05	0.00040229	RNASE3	ribonuclease A family member 3
1999	-1.8179	30.067	0.41928	-4.3357	1.4532e-05	0.00040358	ELF3	E74 like ETS transcription factor 3
153572	3.7631	62.505	0.86795	4.3356	1.4538e-05	0.00040358	IRX2	iroquois homeobox 2
2774	-3.2169	842.11	0.7425	-4.3325	1.474e-05	0.00040848	GNAL	G protein subunit alpha L
84675	-3.0238	60.253	0.69818	-4.331	1.484e-05	0.00040983	TRIM55	tripartite motif containing 55
26074	-3.1625	207.71	0.73037	-4.33	1.4912e-05	0.00041111	CFAP61	cilia and flagella associated protein 61
1382	2.2779	1500.1	0.52632	4.328	1.5048e-05	0.00041415	CRABP2	cellular retinoic acid binding protein 2
53630	-2.8271	70.702	0.65356	-4.3256	1.5209e-05	0.00041724	BCO1	beta-carotene oxygenase 1
79641	-1.4725	792.53	0.34042	-4.3256	1.5212e-05	0.00041724	ROGDI	rogdi atypical leucine zipper
55806	-3.0751	524.13	0.71152	-4.3218	1.5475e-05	0.00042344	HR	HR lysine demethylase and nuclear receptor corepressor
3142	1.7075	805.08	0.39515	4.3212	1.5518e-05	0.00042344	HLX	H2.0 like homeobox
80820	-1.514	1411.3	0.3507	-4.3172	1.5803e-05	0.0004305	EEPD1	endonuclease/exonuclease/phosphatase family domain containing 1
4137	-2.6175	287.12	0.60665	-4.3147	1.5982e-05	0.00043436	MAPT	microtubule associated protein tau
10910	1.437	218.26	0.33308	4.3145	1.5999e-05	0.00043436	SUGT1	"SGT1 homolog, MIS12 kinetochore complex assembly cochaperone"
91156	-3.6923	32043	0.8568	-4.3094	1.6373e-05	0.00044375	IGFN1	immunoglobulin like and fibronectin type III domain containing 1
1066	-3.4375	1499	0.79784	-4.3085	1.6434e-05	0.00044466	CES1	carboxylesterase 1
50487	-2.6222	8.7533	0.60903	-4.3055	1.6662e-05	0.00045007	PLA2G3	phospholipase A2 group III
55586	-2.9469	67.408	0.68458	-4.3047	1.6722e-05	0.00045092	MIOX	myo-inositol oxygenase
1356	-3.0984	311.45	0.71984	-4.3042	1.6756e-05	0.00045108	CP	ceruloplasmin
149478	1.3693	1448.6	0.31828	4.3021	1.6918e-05	0.00045469	BTBD19	BTB domain containing 19
8973	-2.0584	10.365	0.47885	-4.2987	1.7184e-05	0.0004606	CHRNA6	cholinergic receptor nicotinic alpha 6 subunit
163479	-2.1035	28.941	0.48935	-4.2985	1.7195e-05	0.0004606	FNDC7	fibronectin type III domain containing 7
79642	2.4614	1112.7	0.57289	4.2966	1.7347e-05	0.00046352	ARSJ	arylsulfatase family member J
167681	3.3196	498.28	0.77265	4.2964	1.7362e-05	0.00046352	PRSS35	serine protease 35
9749	2.0603	2976.9	0.47983	4.2939	1.7558e-05	0.00046796	PHACTR2	phosphatase and actin regulator 2
132014	-2.0452	307.33	0.4764	-4.293	1.763e-05	0.00046911	IL17RE	interleukin 17 receptor E
55033	1.7437	508.51	0.40627	4.292	1.7705e-05	0.00047033	FKBP14	FKBP prolyl isomerase 14
84705	-1.1347	950.57	0.26453	-4.2896	1.79e-05	0.00047472	GTPBP3	"GTP binding protein 3, mitochondrial"
137868	3.6856	39.806	0.85946	4.2883	1.8005e-05	0.00047637	SGCZ	sarcoglycan zeta
8852	-3.612	35.532	0.84233	-4.2881	1.8022e-05	0.00047637	AKAP4	A-kinase anchoring protein 4
10050	-4.0298	41.279	0.94057	-4.2845	1.8319e-05	0.00048322	SLC17A4	solute carrier family 17 member 4
80149	-1.3222	873.22	0.30862	-4.2842	1.8341e-05	0.00048322	ZC3H12A	zinc finger CCCH-type containing 12A
80168	-3.2124	11.095	0.75111	-4.2768	1.8957e-05	0.00049822	MOGAT2	monoacylglycerol O-acyltransferase 2
55615	1.9256	222.95	0.45031	4.2763	1.9004e-05	0.00049822	PRR5	proline rich 5
5468	2.473	1199.8	0.57833	4.2761	1.902e-05	0.00049822	PPARG	peroxisome proliferator activated receptor gamma
10642	3.9517	504.18	0.92421	4.2758	1.9043e-05	0.00049822	IGF2BP1	insulin like growth factor 2 mRNA binding protein 1
7364	-4.2413	44.87	0.99205	-4.2753	1.9092e-05	0.00049822	UGT2B7	UDP glucuronosyltransferase family 2 member B7
139716	1.6014	630.13	0.37458	4.2752	1.9097e-05	0.00049822	GAB3	GRB2 associated binding protein 3
79730	-2.1307	244.95	0.49867	-4.2727	1.9311e-05	0.00050301	NSUN7	NOP2/Sun RNA methyltransferase family member 7
81849	-2.947	1198.3	0.68998	-4.2712	1.9446e-05	0.00050568	ST6GALNAC5	"ST6 N-acetylgalactosaminide alpha-2,6-sialyltransferase 5"
55636	1.6468	2986.2	0.38572	4.2695	1.9595e-05	0.00050873	CHD7	chromodomain helicase DNA binding protein 7
23452	1.8772	5599.7	0.44	4.2664	1.9865e-05	0.00051421	ANGPTL2	angiopoietin like 2
768239	2.8234	176.41	0.66177	4.2663	1.987e-05	0.00051421	PSAPL1	prosaposin like 1 (gene/pseudogene)
80263	-1.4907	882.94	0.34949	-4.2653	1.9964e-05	0.00051582	TRIM45	tripartite motif containing 45
3914	-2.8421	1993.4	0.6665	-4.2641	2.0067e-05	0.00051683	LAMB3	laminin subunit beta 3
5019	-1.172	1629.7	0.27508	-4.2606	2.039e-05	0.0005243	OXCT1	3-oxoacid CoA-transferase 1
79820	-2.7855	50.22	0.65518	-4.2514	2.1243e-05	0.00054462	CATSPERB	cation channel sperm associated auxiliary subunit beta
948	2.8387	3000.3	0.66773	4.2513	2.1249e-05	0.00054462	CD36	CD36 molecule
8856	-3.17	88.308	0.74642	-4.2469	2.1674e-05	0.00055374	NR1I2	nuclear receptor subfamily 1 group I member 2
91319	-1.993	418.04	0.46955	-4.2444	2.192e-05	0.00055825	DERL3	derlin 3
83468	1.9154	804.61	0.45136	4.2436	2.1998e-05	0.00055936	GLT8D2	glycosyltransferase 8 domain containing 2
55679	-2.3772	3398.5	0.56025	-4.2432	2.2036e-05	0.00055943	LIMS2	LIM zinc finger domain containing 2
4634	2.6949	93.947	0.6354	4.2412	2.2233e-05	0.00056348	MYL3	myosin light chain 3
112755	-1.7448	196.37	0.41142	-4.2409	2.2265e-05	0.00056348	STX1B	syntaxin 1B
5284	-3.4456	54.91	0.81264	-4.24	2.2354e-05	0.00056484	PIGR	polymeric immunoglobulin receptor
56681	2.15	867.74	0.50729	4.2382	2.2536e-05	0.00056799	SAR1A	secretion associated Ras related GTPase 1A
9814	-1.043	3002.1	0.2461	-4.2379	2.2561e-05	0.00056799	SFI1	SFI1 centrin binding protein
90835	-1.4435	40.773	0.34063	-4.2377	2.2585e-05	0.00056799	CCDC189	coiled-coil domain containing 189
115948	-1.9648	159.4	0.46385	-4.2359	2.2765e-05	0.00057163	CCDC151	coiled-coil domain containing 151
7079	3.0973	418.35	0.73313	4.2248	2.3917e-05	0.00059868	TIMP4	TIMP metallopeptidase inhibitor 4
377841	-2.379	54.509	0.56317	-4.2243	2.3968e-05	0.000599	ENTPD8	ectonucleoside triphosphate diphosphohydrolase 8
83597	-2.752	8.8099	0.65236	-4.2185	2.4596e-05	0.00061374	RTP3	receptor transporter protein 3
117156	-3.4049	72.664	0.80738	-4.2172	2.4733e-05	0.00061623	SCGB3A2	secretoglobin family 3A member 2
5544	1.9438	24.231	0.46118	4.2148	2.5003e-05	0.00062199	PRB3	proline rich protein BstNI subfamily 3
10351	2.8588	2881.4	0.67848	4.2135	2.5148e-05	0.00062462	ABCA8	ATP binding cassette subfamily A member 8
29105	1.1194	440.08	0.26586	4.2103	2.5501e-05	0.00063231	CFAP20	cilia and flagella associated protein 20
9362	-2.3299	147.28	0.55342	-4.21	2.5537e-05	0.00063231	CPNE6	copine 6
83983	-1.2294	127.18	0.29216	-4.2079	2.5776e-05	0.00063726	TSSK6	testis specific serine kinase 6
57718	-3.0673	88.762	0.72947	-4.2049	2.612e-05	0.00064477	PPP4R4	protein phosphatase 4 regulatory subunit 4
10518	-1.7978	340.3	0.42781	-4.2023	2.6423e-05	0.00065025	CIB2	calcium and integrin binding family member 2
84940	-1.8615	2406.3	0.44374	-4.1951	2.7273e-05	0.00067014	CORO6	coronin 6
9215	-1.4163	3900.8	0.33772	-4.1939	2.742e-05	0.00067271	LARGE1	LARGE xylosyl- and glucuronyltransferase 1
65987	-2.048	36.04	0.48854	-4.192	2.7648e-05	0.00067685	KCTD14	potassium channel tetramerization domain containing 14
171483	-4.0635	9.0151	0.96938	-4.1918	2.7674e-05	0.00067685	FAM9B	family with sequence similarity 9 member B
8648	1.1999	5079.9	0.28629	4.1913	2.7742e-05	0.00067685	NCOA1	nuclear receptor coactivator 1
100127983	-2.0889	208.07	0.49842	-4.1911	2.7758e-05	0.00067685	C8orf88	chromosome 8 open reading frame 88
151742	-1.2921	813.81	0.30855	-4.1878	2.8173e-05	0.00068546	PPM1L	"protein phosphatase, Mg2+/Mn2+ dependent 1L"
146894	3.4455	211.77	0.82278	4.1876	2.8196e-05	0.00068546	CD300LG	CD300 molecule like family member g
2199	3.0289	13973	0.72339	4.1871	2.825e-05	0.00068574	FBLN2	fibulin 2
2334	2.9012	317.6	0.69338	4.1841	2.8626e-05	0.00069381	AFF2	AF4/FMR2 family member 2
4327	3.188	3980.7	0.7629	4.1788	2.9307e-05	0.00070926	MMP19	matrix metallopeptidase 19
57488	-1.334	9168.6	0.31935	-4.177	2.9532e-05	0.00071362	ESYT2	extended synaptotagmin 2
27319	-3.1559	50.452	0.75575	-4.1758	2.9692e-05	0.0007161	BHLHE22	basic helix-loop-helix family member e22
84873	-3.4514	30.908	0.82658	-4.1755	2.973e-05	0.0007161	ADGRG7	adhesion G protein-coupled receptor G7
23499	-1.2476	107150	0.29883	-4.1751	2.9792e-05	0.0007161	MACF1	microtubule actin crosslinking factor 1
56967	-1.6431	755.58	0.39358	-4.1748	2.9828e-05	0.0007161	C14orf132	chromosome 14 open reading frame 132
80739	3.6446	2.3624	0.87305	4.1745	2.9858e-05	0.0007161	MPIG6B	megakaryocyte and platelet inhibitory receptor G6b
111	-2.9585	4311.4	0.70885	-4.1736	2.9978e-05	0.00071791	ADCY5	adenylate cyclase 5
3929	-3.048	82.388	0.73074	-4.1711	3.0311e-05	0.00072481	LBP	lipopolysaccharide binding protein
7922	1.1773	1891.2	0.28234	4.1696	3.0513e-05	0.00072855	SLC39A7	solute carrier family 39 member 7
10912	-2.3852	726.94	0.57252	-4.1661	3.0992e-05	0.00073888	GADD45G	growth arrest and DNA damage inducible gamma
64841	2.6975	68.814	0.64816	4.1617	3.1589e-05	0.00075198	GNPNAT1	glucosamine-phosphate N-acetyltransferase 1
22836	1.8303	4742.3	0.43984	4.1614	3.1635e-05	0.00075198	RHOBTB3	Rho related BTB domain containing 3
29984	-1.8908	230.77	0.4545	-4.1602	3.1792e-05	0.00075458	RHOD	ras homolog family member D
51557	-2.9962	15.855	0.72032	-4.1596	3.1884e-05	0.00075565	LGSN	"lengsin, lens protein with glutamine synthetase domain"
146279	-2.4569	72.806	0.59129	-4.1552	3.25e-05	0.00076913	TEKT5	tektin 5
57633	2.2516	683.55	0.54228	4.1521	3.295e-05	0.00077859	LRRN1	leucine rich repeat neuronal 1
5307	-2.9448	1374.8	0.70929	-4.1517	3.2997e-05	0.00077859	PITX1	paired like homeodomain 1
6915	-2.0479	437.98	0.4935	-4.1499	3.3266e-05	0.00078214	TBXA2R	thromboxane A2 receptor
6876	-2.1329	14633	0.514	-4.1497	3.3289e-05	0.00078214	TAGLN	transgelin
132851	-2.4341	21.916	0.58657	-4.1497	3.3294e-05	0.00078214	SPATA4	spermatogenesis associated 4
9724	1.3204	828.07	0.31834	4.1476	3.3591e-05	0.00078796	UTP14C	UTP14C small subunit processome component
284434	-2.9408	148.24	0.70942	-4.1454	3.3927e-05	0.00079468	NWD1	NACHT and WD repeat domain containing 1
6675	2.1896	2584.3	0.52874	4.1411	3.4561e-05	0.00080835	UAP1	UDP-N-acetylglucosamine pyrophosphorylase 1
1969	1.7767	1413.5	0.42925	4.1392	3.4859e-05	0.00081415	EPHA2	EPH receptor A2
196441	2.1465	10869	0.51897	4.136	3.5343e-05	0.00082425	ZFC3H1	zinc finger C3H1-type containing
655	3.6163	444.65	0.87519	4.132	3.5957e-05	0.00083645	BMP7	bone morphogenetic protein 7
57119	-3.9735	7.1759	0.96172	-4.1316	3.6023e-05	0.00083645	EPPIN	epididymal peptidase inhibitor
64750	1.3662	1950.1	0.33067	4.1316	3.6023e-05	0.00083645	SMURF2	SMAD specific E3 ubiquitin protein ligase 2
9445	1.1843	9652.9	0.28667	4.1311	3.6103e-05	0.0008371	ITM2B	integral membrane protein 2B
887	-2.8716	24.959	0.69564	-4.128	3.6593e-05	0.00084723	CCKBR	cholecystokinin B receptor
83478	1.7143	2158.6	0.41605	4.1204	3.7827e-05	0.00087455	ARHGAP24	Rho GTPase activating protein 24
646	3.1564	211.98	0.76691	4.1158	3.8589e-05	0.00089089	BNC1	basonuclin 1
8483	2.8185	13443	0.68493	4.115	3.8718e-05	0.00089258	CILP	cartilage intermediate layer protein
6843	-1.3011	546.48	0.31645	-4.1115	3.931e-05	0.00090492	VAMP1	vesicle associated membrane protein 1
2919	2.8856	76.898	0.70211	4.1098	3.9594e-05	0.00091016	CXCL1	C-X-C motif chemokine ligand 1
255189	-2.9122	18.955	0.70879	-4.1087	3.9788e-05	0.00091331	PLA2G4F	phospholipase A2 group IVF
1756	-2.9902	40203	0.7279	-4.108	3.9918e-05	0.00091498	DMD	dystrophin
170825	-3.2841	4.0316	0.79954	-4.1075	4e-05	0.00091554	GSX2	GS homeobox 2
137735	-2.3532	32.728	0.57305	-4.1065	4.0174e-05	0.00091821	ABRA	actin binding Rho activating protein
220416	-1.8837	54.046	0.45877	-4.106	4.0249e-05	0.00091864	LRRC63	leucine rich repeat containing 63
9283	-2.3756	30.695	0.57868	-4.1053	4.0384e-05	0.00092039	GPR37L1	G protein-coupled receptor 37 like 1
978	2.197	77.774	0.53542	4.1033	4.0731e-05	0.00092699	CDA	cytidine deaminase
3720	1.0782	2104	0.26278	4.1028	4.0811e-05	0.00092749	JARID2	jumonji and AT-rich interaction domain containing 2
10848	-2.2254	2051.9	0.54248	-4.1023	4.0911e-05	0.00092845	PPP1R13L	protein phosphatase 1 regulatory subunit 13 like
220382	-2.5141	21.785	0.61358	-4.0974	4.1785e-05	0.00094561	FAM181B	family with sequence similarity 181 member B
51673	2.2334	510.89	0.54533	4.0956	4.2113e-05	0.0009517	TPPP3	tubulin polymerization promoting protein family member 3
2014	1.1876	2829.8	0.29	4.095	4.2214e-05	0.00095263	EMP3	epithelial membrane protein 3
9267	1.0007	1590.2	0.24452	4.0924	4.2699e-05	0.00096222	CYTH1	cytohesin 1
693121	3.7453	12.883	0.91542	4.0913	4.2899e-05	0.00096537	MIR411	microRNA 411
51776	-1.4478	1958.1	0.35418	-4.0878	4.3554e-05	0.00097874	MAP3K20	mitogen-activated protein kinase kinase kinase 20
8425	2.4339	20641	0.59574	4.0855	4.3983e-05	0.00098602	LTBP4	latent transforming growth factor beta binding protein 4
6238	1.2253	17734	0.29995	4.0852	4.4047e-05	0.00098602	RRBP1	ribosome binding protein 1
81539	-1.973	2627.4	0.48297	-4.0851	4.4062e-05	0.00098602	SLC38A1	solute carrier family 38 member 1
10021	-2.7275	62.781	0.66786	-4.0839	4.4283e-05	0.00098865	HCN4	hyperpolarization activated cyclic nucleotide gated potassium channel 4
6490	-1.6196	175.71	0.3966	-4.0838	4.4303e-05	0.00098865	PMEL	premelanosome protein
139081	-2.9677	63.565	0.72798	-4.0767	4.5688e-05	0.0010181	MAGEC3	MAGE family member C3
5899	1.1102	825.15	0.27239	4.0757	4.5868e-05	0.0010207	RALB	RAS like proto-oncogene B
6326	-2.5541	237.47	0.62696	-4.0738	4.6258e-05	0.001028	SCN2A	sodium voltage-gated channel alpha subunit 2
144983	2.7553	33.132	0.67672	4.0715	4.6709e-05	0.0010366	HNRNPA1L2	heterogeneous nuclear ribonucleoprotein A1 like 2
100507462	3.0157	29.498	0.7408	4.0709	4.684e-05	0.0010381	CCDC28A-AS1	CCDC28A antisense RNA 1
114548	2.3594	1395.1	0.5797	4.07	4.7018e-05	0.0010405	NLRP3	NLR family pyrin domain containing 3
114792	-1.9551	24.478	0.48047	-4.0691	4.7191e-05	0.001043	KLHL32	kelch like family member 32
51700	-1.7523	547.23	0.43071	-4.0685	4.7325e-05	0.0010445	CYB5R2	cytochrome b5 reductase 2
1997	1.2114	3076.1	0.29799	4.0652	4.7993e-05	0.0010578	ELF1	E74 like ETS transcription factor 1
139170	-3.813	434.28	0.93836	-4.0635	4.8345e-05	0.001064	DCAF12L1	DDB1 and CUL4 associated factor 12 like 1
9394	1.6192	554.6	0.3986	4.0621	4.8625e-05	0.0010688	HS6ST1	heparan sulfate 6-O-sulfotransferase 1
170690	2.887	645.38	0.71152	4.0575	4.9593e-05	0.0010885	ADAMTS16	ADAM metallopeptidase with thrombospondin type 1 motif 16
2115	2.2641	1393.4	0.55809	4.0569	4.9737e-05	0.0010902	ETV1	ETS variant transcription factor 1
10089	-1.6687	110.99	0.41169	-4.0534	5.0489e-05	0.0011037	KCNK7	potassium two pore domain channel subfamily K member 7
10207	-1.8167	2111.2	0.44836	-4.0519	5.0809e-05	0.0011092	PATJ	PATJ crumbs cell polarity complex component
4648	-2.8245	2506.7	0.69746	-4.0497	5.1294e-05	0.001117	MYO7B	myosin VIIB
5925	1.5789	1438.5	0.3899	4.0496	5.1307e-05	0.001117	RB1	RB transcriptional corepressor 1
84618	-2.5156	97.407	0.62137	-4.0484	5.1569e-05	0.001121	NT5C1A	"5'-nucleotidase, cytosolic IA"
6860	-4.0513	526.62	1.0008	-4.0481	5.1629e-05	0.001121	SYT4	synaptotagmin 4
89766	-2.5125	33.842	0.6208	-4.0472	5.1828e-05	0.001123	UMODL1	uromodulin like 1
57619	-2.6728	5539.4	0.66043	-4.0471	5.1864e-05	0.001123	SHROOM3	shroom family member 3
375775	-1.5481	1593.1	0.38266	-4.0457	5.2172e-05	0.0011282	PNPLA7	patatin like phospholipase domain containing 7
23118	1.3719	5758.6	0.33918	4.0447	5.2395e-05	0.0011313	TAB2	TGF-beta activated kinase 1 (MAP3K7) binding protein 2
402569	-1.6463	18.051	0.40706	-4.0444	5.2457e-05	0.0011313	KPNA7	karyopherin subunit alpha 7
661	1.1385	1362.9	0.28159	4.0432	5.2727e-05	0.0011356	POLR3D	RNA polymerase III subunit D
26115	1.7672	6765.3	0.43774	4.0372	5.4089e-05	0.0011633	TANC2	"tetratricopeptide repeat, ankyrin repeat and coiled-coil containing 2"
161253	-1.4158	53.84	0.35095	-4.0342	5.4798e-05	0.001177	REM2	RRAD and GEM like GTPase 2
4739	1.9605	7749.7	0.48666	4.0285	5.6128e-05	0.001204	NEDD9	"neural precursor cell expressed, developmentally down-regulated 9"
26035	1.7804	1232.7	0.44246	4.0239	5.7232e-05	0.0012251	GLCE	glucuronic acid epimerase
127247	-3.2162	6.2721	0.79929	-4.0238	5.7266e-05	0.0012251	ASB17	ankyrin repeat and SOCS box containing 17
7837	1.2544	19450	0.31182	4.0229	5.7492e-05	0.0012283	PXDN	peroxidasin
57537	2.324	1604	0.57775	4.0225	5.7587e-05	0.0012287	SORCS2	sortilin related VPS10 domain containing receptor 2
2119	1.6795	1375.2	0.4176	4.0218	5.7747e-05	0.0012305	ETV5	ETS variant transcription factor 5
270	-2.7339	56.706	0.67987	-4.0212	5.7913e-05	0.0012324	AMPD1	adenosine monophosphate deaminase 1
5438	-1.3538	85.789	0.33674	-4.0203	5.813e-05	0.0012354	POLR2I	RNA polymerase II subunit I
27134	-2.2229	149.37	0.55311	-4.0189	5.8459e-05	0.0012397	TJP3	tight junction protein 3
2204	3.0909	73.866	0.76921	4.0183	5.861e-05	0.0012397	FCAR	Fc fragment of IgA receptor
83732	1.0106	703.5	0.2515	4.0182	5.8644e-05	0.0012397	RIOK1	RIO kinase 1
79937	-2.5184	381.35	0.62733	-4.0145	5.9574e-05	0.0012577	CNTNAP3	contactin associated protein family member 3
149998	-2.5513	40.833	0.63577	-4.013	5.9957e-05	0.0012641	LIPI	lipase I
283777	-3.479	11.42	0.86708	-4.0124	6.0115e-05	0.0012658	FAM169B	family with sequence similarity 169 member B
25844	1.1482	2432.8	0.28631	4.0104	6.0606e-05	0.0012745	YIPF3	Yip1 domain family member 3
79714	-1.4682	496.19	0.36665	-4.0044	6.2163e-05	0.0013054	CCDC51	coiled-coil domain containing 51
92162	1.6709	97.434	0.41729	4.0042	6.2237e-05	0.0013054	TMEM88	transmembrane protein 88
3778	-2.5302	3568.7	0.63218	-4.0024	6.2701e-05	0.0013134	KCNMA1	potassium calcium-activated channel subfamily M alpha 1
8614	-2.4699	692.7	0.61766	-3.9987	6.3688e-05	0.0013323	STC2	stanniocalcin 2
83953	-2.4751	7.6762	0.61903	-3.9984	6.3775e-05	0.0013324	FCAMR	Fc fragment of IgA and IgM receptor
10894	2.2803	1643.4	0.57039	3.9977	6.3954e-05	0.0013344	LYVE1	lymphatic vessel endothelial hyaluronan receptor 1
60494	-2.2828	407.33	0.57119	-3.9966	6.4266e-05	0.0013392	CCDC81	coiled-coil domain containing 81
9260	-1.5354	12852	0.38421	-3.9962	6.438e-05	0.0013398	PDLIM7	PDZ and LIM domain 7
928	-1.3776	1345.3	0.34477	-3.9956	6.4521e-05	0.001341	CD9	CD9 molecule
55040	-1.635	107.05	0.40956	-3.9921	6.5484e-05	0.0013592	EPN3	epsin 3
57544	-1.2556	445.21	0.3146	-3.9912	6.5748e-05	0.0013629	TXNDC16	thioredoxin domain containing 16
254887	-1.6654	168.73	0.41761	-3.988	6.6631e-05	0.0013795	ZDHHC23	zinc finger DHHC-type palmitoyltransferase 23
4086	1.4474	927.25	0.36302	3.9872	6.6854e-05	0.0013804	SMAD1	SMAD family member 1
440348	1.8959	186.26	0.47554	3.9869	6.6933e-05	0.0013804	NPIPB15	nuclear pore complex interacting protein family member B15
11328	1.4969	13858	0.37571	3.9842	6.7697e-05	0.0013908	FKBP9	FKBP prolyl isomerase 9
377007	-2.9449	300.93	0.73916	-3.9841	6.7729e-05	0.0013908	KLHL30	kelch like family member 30
79776	2.5129	10562	0.63076	3.9839	6.7783e-05	0.0013908	ZFHX4	zinc finger homeobox 4
1303	1.735	52152	0.43563	3.9827	6.8149e-05	0.0013965	COL12A1	collagen type XII alpha 1 chain
138151	-1.598	1109.8	0.40147	-3.9804	6.8808e-05	0.0014082	NACC2	NACC family member 2
3033	-1.2023	1636.3	0.30213	-3.9794	6.9096e-05	0.0014123	HADH	hydroxyacyl-CoA dehydrogenase
124093	-1.7043	477.49	0.42858	-3.9767	6.9872e-05	0.0014263	CCDC78	coiled-coil domain containing 78
79674	2.0671	420.27	0.51983	3.9764	6.9967e-05	0.0014265	VEPH1	ventricular zone expressed PH domain containing 1
406924	3.3548	63.023	0.84425	3.9736	7.0786e-05	0.0014413	MIR134	microRNA 134
51222	-1.3565	1743	0.34143	-3.9731	7.0951e-05	0.0014428	ZNF219	zinc finger protein 219
8974	1.7178	4956.2	0.43241	3.9726	7.1081e-05	0.0014437	P4HA2	prolyl 4-hydroxylase subunit alpha 2
8497	-2.5143	2220.9	0.63305	-3.9717	7.1358e-05	0.0014475	PPFIA4	PTPRF interacting protein alpha 4
9519	2.5711	149.62	0.64755	3.9706	7.1701e-05	0.001451	TBPL1	TATA-box binding protein like 1
10202	2.1343	47.714	0.53754	3.9705	7.1713e-05	0.001451	DHRS2	dehydrogenase/reductase 2
340527	-1.4276	4857.2	0.35966	-3.9691	7.213e-05	0.0014543	NHSL2	NHS like 2
4128	-2.4906	1292.2	0.62749	-3.9691	7.2149e-05	0.0014543	MAOA	monoamine oxidase A
9839	1.599	17364	0.40295	3.9682	7.2432e-05	0.0014582	ZEB2	zinc finger E-box binding homeobox 2
56978	1.6006	471.49	0.40349	3.9669	7.2827e-05	0.0014618	PRDM8	PR/SET domain 8
127343	-3.1361	27.624	0.7906	-3.9667	7.2879e-05	0.0014618	DMBX1	diencephalon/mesencephalon homeobox 1
143458	1.367	1151.6	0.34463	3.9667	7.2884e-05	0.0014618	LDLRAD3	low density lipoprotein receptor class A domain containing 3
55061	-2.3292	305.25	0.58732	-3.9658	7.316e-05	0.0014655	SUSD4	sushi domain containing 4
387036	3.5143	9.1035	0.88711	3.9615	7.4477e-05	0.0014881	GUSBP2	GUSB pseudogene 2
23086	-2.2316	471.51	0.56346	-3.9605	7.479e-05	0.0014926	EXPH5	exophilin 5
7482	2.6965	1218.5	0.68109	3.9592	7.5213e-05	0.0014991	WNT2B	Wnt family member 2B
116496	-1.155	13635	0.2918	-3.9581	7.5555e-05	0.0015041	NIBAN1	niban apoptosis regulator 1
252995	2.8705	930.63	0.72588	3.9545	7.6699e-05	0.0015231	FNDC5	fibronectin type III domain containing 5
3675	-1.7791	3157.9	0.4501	-3.9527	7.7259e-05	0.0015323	ITGA3	integrin subunit alpha 3
8795	1.3346	2403.2	0.33768	3.9522	7.7421e-05	0.0015327	TNFRSF10B	TNF receptor superfamily member 10b
114789	-1.1968	2003.3	0.30282	-3.9521	7.748e-05	0.0015327	SLC25A25	solute carrier family 25 member 25
548596	-2.3246	17.453	0.58824	-3.9518	7.7564e-05	0.0015327	CKMT1A	"creatine kinase, mitochondrial 1A"
3236	-3.2953	661.3	0.8342	-3.9502	7.808e-05	0.0015409	HOXD10	homeobox D10
407016	2.777	51.507	0.70326	3.9487	7.8585e-05	0.001549	MIR26A2	microRNA 26a-2
94015	1.9796	1368.7	0.50234	3.9408	8.1207e-05	0.0015968	TTYH2	tweety family member 2
340542	-3.1131	20.194	0.79007	-3.9402	8.1408e-05	0.0015988	BEX5	brain expressed X-linked 5
28987	1.337	391.79	0.33939	3.9396	8.163e-05	0.0016011	NOB1	NIN1 (RPN12) binding protein 1 homolog
116535	-1.5634	1106.9	0.39688	-3.9393	8.1728e-05	0.0016011	MRGPRF	MAS related GPR family member F
10811	-2.0384	280.55	0.51764	-3.9379	8.2197e-05	0.0016084	NOXA1	NADPH oxidase activator 1
79783	-1.9401	431.95	0.49272	-3.9374	8.2361e-05	0.0016096	SUGCT	succinyl-CoA:glutarate-CoA transferase
50506	-3.3222	1089.8	0.84388	-3.9367	8.2594e-05	0.0016122	DUOX2	dual oxidase 2
283	-1.6188	96.203	0.412	-3.9291	8.5265e-05	0.0016623	ANG	angiogenin
157753	-2.8602	67.808	0.72809	-3.9284	8.5524e-05	0.0016653	TMEM74	transmembrane protein 74
4815	1.9657	108.31	0.50047	3.9277	8.5771e-05	0.0016681	NINJ2	ninjurin 2
147166	-1.5067	576.61	0.38366	-3.9272	8.5925e-05	0.0016691	TRIM16L	tripartite motif containing 16 like
116986	2.2104	1453.5	0.56305	3.9258	8.6436e-05	0.0016761	AGAP2	"ArfGAP with GTPase domain, ankyrin repeat and PH domain 2"
120376	-2.7567	156.23	0.70223	-3.9257	8.6494e-05	0.0016761	COLCA2	colorectal cancer associated 2
2006	2.4201	8040.5	0.61677	3.9238	8.7161e-05	0.001687	ELN	elastin
26257	-3.2086	11.553	0.81786	-3.9231	8.7403e-05	0.0016888	NKX2-8	NK2 homeobox 8
23011	1.844	1527.6	0.47006	3.923	8.7467e-05	0.0016888	RAB21	"RAB21, member RAS oncogene family"
84502	-2.8113	244.86	0.7168	-3.922	8.7813e-05	0.0016935	JPH4	junctophilin 4
81615	2.5111	120.52	0.64083	3.9185	8.9088e-05	0.0017139	TMEM163	transmembrane protein 163
64854	1.2242	632.71	0.31254	3.9168	8.9728e-05	0.0017242	USP46	ubiquitin specific peptidase 46
2703	-2.9321	8.2416	0.74892	-3.9151	9.0362e-05	0.0017343	GJA8	gap junction protein alpha 8
1301	3.4845	5002.6	0.89043	3.9133	9.1045e-05	0.0017453	COL11A1	collagen type XI alpha 1 chain
387787	-1.1511	47.644	0.29426	-3.9117	9.163e-05	0.0017523	LIPT2	lipoyl(octanoyl) transferase 2
58189	-2.9021	415.44	0.7421	-3.9107	9.2016e-05	0.0017576	WFDC1	WAP four-disulfide core domain 1
9543	2.933	238.21	0.75051	3.908	9.3073e-05	0.0017742	IGDCC3	immunoglobulin superfamily DCC subclass member 3
51661	1.487	814.77	0.38051	3.9079	9.3104e-05	0.0017742	FKBP7	FKBP prolyl isomerase 7
152273	2.0204	3730.3	0.51739	3.905	9.4216e-05	0.0017911	FGD5	"FYVE, RhoGEF and PH domain containing 5"
9754	1.4659	3153.4	0.37571	3.9016	9.5546e-05	0.0018121	STARD8	StAR related lipid transfer domain containing 8
954	2.6446	107.12	0.67796	3.9008	9.5859e-05	0.0018159	ENTPD2	ectonucleoside triphosphate diphosphohydrolase 2
84769	-1.3756	546.19	0.35268	-3.9003	9.6055e-05	0.0018175	MPV17L2	MPV17 mitochondrial inner membrane protein like 2
7556	-1.2685	231.21	0.32539	-3.8983	9.6885e-05	0.001831	ZNF10	zinc finger protein 10
79864	1.4031	384.73	0.36012	3.8961	9.7736e-05	0.0018427	JHY	junctional cadherin complex regulator
57125	2.0227	2363.1	0.51951	3.8936	9.8785e-05	0.0018599	PLXDC1	plexin domain containing 1
1410	-2.102	2832.3	0.53989	-3.8933	9.888e-05	0.0018599	CRYAB	crystallin alpha B
3697	-2.1759	55.909	0.55898	-3.8926	9.9175e-05	0.0018633	ITIH1	inter-alpha-trypsin inhibitor heavy chain 1
1026	1.3925	2575.5	0.35787	3.891	9.9828e-05	0.0018734	CDKN1A	cyclin dependent kinase inhibitor 1A
29802	-1.9586	20.248	0.5036	-3.8891	0.0001006	0.0018857	VPREB3	V-set pre-B cell surrogate light chain 3
221303	2.1625	114.12	0.55622	3.8878	0.00010116	0.001893	FAM162B	family with sequence similarity 162 member B
150590	-2.2616	24.232	0.58173	-3.8876	0.00010123	0.001893	C2orf15	chromosome 2 open reading frame 15
147991	1.2148	1440.9	0.31256	3.8866	0.00010167	0.001899	DPY19L3	dpy-19 like C-mannosyltransferase 3
10290	-2.2616	22867	0.58194	-3.8862	0.00010182	0.0018996	SPEG	striated muscle enriched protein kinase
8202	1.1159	5517.4	0.28727	3.8843	0.00010261	0.0019122	NCOA3	nuclear receptor coactivator 3
94235	-3.1649	250	0.81488	-3.8839	0.00010281	0.0019136	GNG8	G protein subunit gamma 8
84649	-1.5163	68.003	0.39064	-3.8815	0.00010383	0.0019304	DGAT2	diacylglycerol O-acyltransferase 2
23005	-1.0277	6274.9	0.26481	-3.8808	0.0001041	0.0019316	MAPKBP1	mitogen-activated protein kinase binding protein 1
6351	2.4617	255.01	0.63434	3.8808	0.00010413	0.0019316	CCL4	C-C motif chemokine ligand 4
9517	1.0363	1636.6	0.2672	3.8782	0.00010523	0.0019496	SPTLC2	serine palmitoyltransferase long chain base subunit 2
79921	-1.3333	2280.8	0.34397	-3.876	0.00010617	0.0019648	TCEAL4	transcription elongation factor A like 4
342527	2.1982	62.518	0.56756	3.8731	0.00010748	0.0019868	SMTNL2	smoothelin like 2
87	-1.6948	32056	0.43763	-3.8726	0.00010767	0.0019879	ACTN1	actinin alpha 1
169026	-2.7245	27.116	0.70412	-3.8694	0.00010911	0.0020115	SLC30A8	solute carrier family 30 member 8
284716	-2.1275	60.617	0.54986	-3.8692	0.00010919	0.0020115	RIMKLA	ribosomal modification protein rimK like family member A
2921	3.0659	116.61	0.79279	3.8673	0.00011006	0.0020252	CXCL3	C-X-C motif chemokine ligand 3
127579	-1.897	328.23	0.49065	-3.8662	0.00011054	0.0020317	DCST2	DC-STAMP domain containing 2
139411	-2.6526	209.72	0.68638	-3.8647	0.00011123	0.002042	PTCHD1	patched domain containing 1
200150	-3.139	215.98	0.81234	-3.8642	0.00011146	0.0020438	PLD5	phospholipase D family member 5
7504	-2.6041	127.6	0.67422	-3.8624	0.00011229	0.0020568	XK	X-linked Kx blood group
85012	-1.4458	995.96	0.37459	-3.8597	0.00011353	0.002077	TCEAL3	transcription elongation factor A like 3
84620	-2.4199	731.66	0.62722	-3.8582	0.00011422	0.0020873	ST6GAL2	"ST6 beta-galactoside alpha-2,6-sialyltransferase 2"
64762	1.6669	734.93	0.4323	3.8558	0.00011534	0.0021053	GAREM1	GRB2 associated regulator of MAPK1 subtype 1
55075	1.261	4338.2	0.32709	3.8551	0.00011568	0.0021068	UACA	uveal autoantigen with coiled-coil domains and ankyrin repeats
7141	-2.9341	15.664	0.76135	-3.8538	0.00011628	0.0021154	TNP1	transition protein 1
775	-1.6597	12368	0.43078	-3.8527	0.00011683	0.0021229	CACNA1C	calcium voltage-gated channel subunit alpha1 C
131870	1.3392	560.75	0.34773	3.8512	0.00011752	0.0021311	NUDT16	nudix hydrolase 16
4773	1.7091	2082.9	0.4438	3.8512	0.00011755	0.0021311	NFATC2	nuclear factor of activated T cells 2
1160	-1.4624	936.19	0.3799	-3.8494	0.00011842	0.0021431	CKMT2	"creatine kinase, mitochondrial 2"
493869	1.2109	722.45	0.31458	3.8493	0.00011848	0.0021431	GPX8	glutathione peroxidase 8 (putative)
254778	-2.3774	170.75	0.61776	-3.8484	0.00011891	0.0021458	VXN	vexin
1805	2.4245	1243.2	0.63002	3.8483	0.00011895	0.0021458	DPT	dermatopontin
339761	2.4221	95.798	0.62942	3.8481	0.00011902	0.0021458	CYP27C1	cytochrome P450 family 27 subfamily C member 1
118663	-1.9034	72.991	0.4947	-3.8475	0.00011931	0.0021485	BTBD16	BTB domain containing 16
387	1.1513	4891.9	0.29948	3.8442	0.00012097	0.0021735	RHOA	ras homolog family member A
1482	-3.3252	176.82	0.86513	-3.8436	0.00012126	0.0021764	NKX2-5	NK2 homeobox 5
8933	1.6688	1174.6	0.43458	3.84	0.00012304	0.0022057	RTL8C	retrotransposon Gag like 8C
54600	-3.5521	5.8154	0.92516	-3.8395	0.0001233	0.0022079	UGT1A9	UDP glucuronosyltransferase family 1 member A9
4142	-2.7506	26.135	0.71694	-3.8366	0.00012476	0.0022317	MAS1	"MAS1 proto-oncogene, G protein-coupled receptor"
10990	2.2129	942.45	0.57689	3.8359	0.00012509	0.0022351	LILRB5	leukocyte immunoglobulin like receptor B5
56997	-1.2956	2356.6	0.33778	-3.8355	0.0001253	0.0022363	COQ8A	coenzyme Q8A
256691	-1.7861	2386.4	0.46583	-3.8343	0.00012593	0.0022451	MAMDC2	MAM domain containing 2
4744	2.0947	118.38	0.54647	3.8332	0.00012647	0.0022522	NEFH	neurofilament heavy
79083	-3.1361	995.96	0.81865	-3.8308	0.00012772	0.0022719	MLPH	melanophilin
1964	2.1382	88.014	0.55838	3.8292	0.00012856	0.0022818	EIF1AX	eukaryotic translation initiation factor 1A X-linked
729420	2.8609	32.004	0.74748	3.8273	0.00012954	0.0022967	LMO7DN	LMO7 downstream neighbor
284338	-1.536	84.795	0.40145	-3.8261	0.0001302	0.0023057	PRR19	proline rich 19
3694	-2.7397	20.516	0.71619	-3.8254	0.00013057	0.0023098	ITGB6	integrin subunit beta 6
27075	2.2229	417.75	0.5812	3.8247	0.00013095	0.0023116	TSPAN13	tetraspanin 13
23189	-1.5966	7056.4	0.41746	-3.8247	0.00013096	0.0023116	KANK1	KN motif and ankyrin repeat domains 1
2037	1.6068	14077	0.42036	3.8225	0.00013211	0.0023293	EPB41L2	erythrocyte membrane protein band 4.1 like 2
163933	2.6612	36.022	0.69626	3.8222	0.00013227	0.0023295	FAM43B	family with sequence similarity 43 member B
128025	-2.3338	23.111	0.61063	-3.8219	0.00013241	0.0023295	WDR64	WD repeat domain 64
6928	-3.064	25.645	0.80175	-3.8217	0.00013255	0.0023295	HNF1B	HNF1 homeobox B
54885	1.173	1104.4	0.30718	3.8188	0.0001341	0.0023484	TBC1D8B	TBC1 domain family member 8B
10842	-1.9536	26.868	0.51161	-3.8186	0.00013422	0.0023484	PPP1R17	protein phosphatase 1 regulatory subunit 17
1589	-2.6593	46.518	0.69676	-3.8166	0.0001353	0.0023648	CYP21A2	cytochrome P450 family 21 subfamily A member 2
1977	2.2934	127.07	0.601	3.816	0.00013561	0.0023676	EIF4E	eukaryotic translation initiation factor 4E
134526	-2.4193	39.524	0.63429	-3.8142	0.00013661	0.0023824	ACOT12	acyl-CoA thioesterase 12
253982	-2.5769	193.52	0.67637	-3.8099	0.00013905	0.0024224	ASPHD1	aspartate beta-hydroxylase domain containing 1
186	3.8449	134.82	1.0096	3.8082	0.00013999	0.0024361	AGTR2	angiotensin II receptor type 2
100126297	3.2457	8.2734	0.85238	3.8078	0.0001402	0.0024373	MIR300	microRNA 300
2556	2.8445	107.08	0.74716	3.8071	0.00014058	0.0024393	GABRA3	gamma-aminobutyric acid type A receptor subunit alpha3
151230	-1.8132	1017.2	0.47628	-3.8071	0.00014063	0.0024393	KLHL23	kelch like family member 23
4035	1.4976	256900	0.39343	3.8066	0.00014089	0.0024412	LRP1	LDL receptor related protein 1
8562	1.0486	123.97	0.2755	3.8061	0.00014119	0.0024438	DENR	density regulated re-initiation and release factor
199699	-2.5984	43.494	0.68297	-3.8045	0.00014209	0.0024562	DAND5	DAN domain BMP antagonist family member 5
3418	-1.3345	4296.3	0.35082	-3.8039	0.00014245	0.0024577	IDH2	isocitrate dehydrogenase (NADP(+)) 2
285556	-2.7928	230.27	0.7344	-3.8028	0.00014304	0.0024631	C4orf54	chromosome 4 open reading frame 54
6275	2.4633	1390.2	0.64777	3.8028	0.00014307	0.0024631	S100A4	S100 calcium binding protein A4
84626	-1.0776	1324	0.28338	-3.8025	0.00014324	0.0024632	KRBA1	KRAB-A domain containing 1
23620	-3.1066	6.2856	0.81748	-3.8002	0.00014456	0.0024833	NTSR2	neurotensin receptor 2
400120	-3.3743	67.47	0.88827	-3.7987	0.00014543	0.0024951	SERTM1	serine rich and transmembrane domain containing 1
80205	1.1654	11028	0.30682	3.7984	0.00014561	0.0024951	CHD9	chromodomain helicase DNA binding protein 9
375612	-2.743	4.7795	0.72217	-3.7983	0.00014571	0.0024951	LHFPL3	LHFPL tetraspan subfamily member 3
344787	-1.8631	68.746	0.49077	-3.7964	0.00014683	0.00251	ZNF860	zinc finger protein 860
2631	-1.1205	1676.1	0.29515	-3.7963	0.00014689	0.00251	NIPSNAP2	nipsnap homolog 2
80737	-2.2865	174.27	0.60235	-3.7959	0.00014708	0.0025106	VWA7	von Willebrand factor A domain containing 7
10350	2.8342	2144.7	0.74721	3.793	0.00014885	0.002538	ABCA9	ATP binding cassette subfamily A member 9
8683	1.3131	1515.4	0.34636	3.7912	0.0001499	0.0025532	SRSF9	serine and arginine rich splicing factor 9
387755	-2.459	62.826	0.64875	-3.7904	0.00015039	0.0025579	INSC	INSC spindle orientation adaptor protein
6536	-1.7939	1438.5	0.47331	-3.7901	0.0001506	0.0025579	SLC6A9	solute carrier family 6 member 9
55800	2.4463	112.33	0.64548	3.7899	0.00015071	0.0025579	SCN3B	sodium voltage-gated channel beta subunit 3
11230	-1.4023	266.73	0.37002	-3.7897	0.00015081	0.0025579	PRAF2	PRA1 domain family member 2
81788	-1.5069	165.83	0.39845	-3.782	0.0001556	0.0026308	NUAK2	NUAK family kinase 2
90993	1.8901	4295.3	0.49988	3.7811	0.00015611	0.0026365	CREB3L1	cAMP responsive element binding protein 3 like 1
90488	1.2366	656.15	0.32713	3.7801	0.00015677	0.0026422	TMEM263	transmembrane protein 263
84889	-3.1495	142.81	0.83338	-3.7791	0.00015737	0.0026496	SLC7A3	solute carrier family 7 member 3
10090	1.7493	792.03	0.46301	3.7781	0.000158	0.0026556	UST	uronyl 2-sulfotransferase
54894	-2.4925	154.45	0.65981	-3.7776	0.00015835	0.0026577	RNF43	ring finger protein 43
26030	-1.5981	4133	0.4231	-3.7772	0.00015862	0.0026593	PLEKHG3	pleckstrin homology and RhoGEF domain containing G3
727851	4.0029	53.321	1.0599	3.7766	0.00015901	0.0026631	RGPD8	RANBP2 like and GRIP domain containing 8
284904	-2.7671	17.158	0.73287	-3.7757	0.00015953	0.0026691	SEC14L4	SEC14 like lipid binding 4
164127	-2.0516	6.3225	0.54353	-3.7745	0.00016031	0.0026794	CCDC185	coiled-coil domain containing 185
92181	1.3207	706.28	0.35003	3.773	0.00016132	0.0026935	UBTD2	ubiquitin domain containing 2
100129940	3.5207	232.76	0.93331	3.7722	0.00016181	0.002697	HMGA2-AS1	HMGA2 antisense RNA 1
100526773	-3.8592	4.4997	1.0231	-3.7721	0.00016187	0.002697	EPPIN-WFDC6	EPPIN-WFDC6 readthrough
10492	1.0274	1365.4	0.2724	3.7717	0.00016213	0.0026975	SYNCRIP	synaptotagmin binding cytoplasmic RNA interacting protein
257068	-1.4675	68.258	0.38911	-3.7714	0.0001623	0.0026975	PLCXD2	phosphatidylinositol specific phospholipase C X domain containing 2
60481	1.002	2274.7	0.26569	3.7712	0.00016244	0.0026975	ELOVL5	ELOVL fatty acid elongase 5
2230	2.5089	32.357	0.66531	3.771	0.00016257	0.0026975	FDX1	ferredoxin 1
7223	-2.5422	542.61	0.6742	-3.7707	0.0001628	0.0026985	TRPC4	transient receptor potential cation channel subfamily C member 4
11248	-2.0938	239.24	0.55544	-3.7695	0.00016354	0.0027078	NXPH3	neurexophilin 3
5745	2.3826	728.18	0.63214	3.7691	0.00016384	0.0027078	PTH1R	parathyroid hormone 1 receptor
201191	-2.009	414.91	0.53302	-3.769	0.00016387	0.0027078	SAMD14	sterile alpha motif domain containing 14
360200	-1.5346	774.91	0.40746	-3.7663	0.0001657	0.0027324	TMPRSS9	transmembrane serine protease 9
23432	-1.691	3188	0.44923	-3.7642	0.00016705	0.0027492	GPR161	G protein-coupled receptor 161
134	-2.3557	129.04	0.62581	-3.7642	0.00016706	0.0027492	ADORA1	adenosine A1 receptor
54658	-3.5377	8.0256	0.93992	-3.7638	0.00016735	0.0027511	UGT1A1	UDP glucuronosyltransferase family 1 member A1
1973	1.005	84.822	0.26705	3.7634	0.00016761	0.0027526	EIF4A1	eukaryotic translation initiation factor 4A1
646951	-2.3888	7.1168	0.63479	-3.7631	0.00016779	0.0027527	MINDY4B	MINDY family member 4B
7168	-1.2801	15962	0.34029	-3.7617	0.00016878	0.0027661	TPM1	tropomyosin 1
2902	-1.7894	31.918	0.47577	-3.7611	0.00016919	0.0027701	GRIN1	glutamate ionotropic receptor NMDA type subunit 1
54657	-3.5174	8.7964	0.9354	-3.7603	0.00016974	0.0027758	UGT1A4	UDP glucuronosyltransferase family 1 member A4
9154	-2.2665	256.12	0.60279	-3.76	0.00016988	0.0027758	SLC28A1	solute carrier family 28 member 1
339896	-2.2302	43.313	0.5934	-3.7583	0.0001711	0.0027914	GADL1	glutamate decarboxylase like 1
120066	-3.154	26.045	0.83927	-3.7581	0.00017124	0.0027914	OR5P3	olfactory receptor family 5 subfamily P member 3
6282	2.0453	3088.8	0.54432	3.7574	0.00017166	0.0027914	S100A11	S100 calcium binding protein A11
57542	-1.4604	1592.9	0.38867	-3.7574	0.00017171	0.0027914	KLHL42	kelch like family member 42
221710	1.5309	66.079	0.40765	3.7554	0.00017304	0.002808	SMIM13	small integral membrane protein 13
3766	2.2038	39.94	0.58684	3.7554	0.00017308	0.002808	KCNJ10	potassium inwardly rectifying channel subfamily J member 10
2255	3.2919	423.01	0.87683	3.7543	0.00017383	0.0028174	FGF10	fibroblast growth factor 10
646019	-1.7136	30.683	0.45676	-3.7517	0.00017565	0.0028437	CBY3	chibby family member 3
51171	-1.5234	701.16	0.40609	-3.7514	0.00017583	0.0028437	HSD17B14	hydroxysteroid 17-beta dehydrogenase 14
55796	1.4183	372.79	0.37809	3.7512	0.00017599	0.0028437	MBNL3	muscleblind like splicing regulator 3
5005	-2.449	81.381	0.65322	-3.7491	0.00017744	0.0028642	ORM2	orosomucoid 2
57834	-3.0404	58.062	0.81105	-3.7487	0.00017774	0.0028662	CYP4F11	cytochrome P450 family 4 subfamily F member 11
3781	-2.9066	313.63	0.77553	-3.748	0.00017828	0.002872	KCNN2	potassium calcium-activated channel subfamily N member 2
140597	-3.3802	169.38	0.90195	-3.7477	0.0001785	0.0028726	TCEAL2	transcription elongation factor A like 2
4659	-1.3077	9676.2	0.34916	-3.7452	0.00018027	0.0028983	PPP1R12A	protein phosphatase 1 regulatory subunit 12A
9506	-3.8584	9.232	1.0306	-3.7437	0.00018131	0.002912	PAGE4	PAGE family member 4
51473	-2.6088	10.394	0.69689	-3.7434	0.00018151	0.0029124	DCDC2	doublecortin domain containing 2
3491	1.6374	21901	0.43745	3.743	0.00018187	0.0029151	CCN1	cellular communication network factor 1
2026	-1.6276	2452.7	0.43497	-3.7419	0.00018263	0.0029244	ENO2	enolase 2
55765	-2.8753	77.133	0.7689	-3.7396	0.00018435	0.002949	INAVA	innate immunity activator
1123	1.5627	559.65	0.41811	3.7375	0.00018583	0.0029697	CHN1	chimerin 1
1839	2.2558	339.2	0.60359	3.7373	0.00018604	0.0029702	HBEGF	heparin binding EGF like growth factor
54522	-1.0935	536.39	0.29271	-3.7359	0.00018707	0.0029806	ANKRD16	ankyrin repeat domain 16
56154	-3.1088	132.68	0.83247	-3.7344	0.00018814	0.0029947	TEX15	"testis expressed 15, meiosis and synapsis associated"
9536	2.1361	296.5	0.57204	3.7342	0.00018835	0.0029951	PTGES	prostaglandin E synthase
66035	-1.3998	424.7	0.37501	-3.7326	0.00018951	0.003007	SLC2A11	solute carrier family 2 member 11
384	-1.5729	248.56	0.42144	-3.7323	0.00018973	0.003007	ARG2	arginase 2
10046	-1.4191	1408.8	0.38024	-3.7322	0.00018983	0.003007	MAMLD1	mastermind like domain containing 1
1288	-2.7659	1720.6	0.74109	-3.7322	0.00018985	0.003007	COL4A6	collagen type IV alpha 6 chain
56900	1.0363	128.24	0.27772	3.7316	0.0001903	0.0030112	TMEM167B	transmembrane protein 167B
55231	-1.3329	42.006	0.35735	-3.73	0.00019151	0.0030244	CCDC87	coiled-coil domain containing 87
60468	1.4646	347.72	0.3927	3.7296	0.00019178	0.0030256	BACH2	BTB domain and CNC homolog 2
64403	-1.5016	1606	0.40267	-3.729	0.00019222	0.0030296	CDH24	cadherin 24
3146	2.0606	440.6	0.55262	3.7287	0.00019246	0.0030305	HMGB1	high mobility group box 1
727800	-2.0413	93.223	0.54769	-3.7272	0.00019363	0.0030458	RNF208	ring finger protein 208
22800	1.8234	630.78	0.4893	3.7265	0.00019415	0.0030489	RRAS2	RAS related 2
130399	-1.9839	65.487	0.5326	-3.725	0.00019531	0.0030633	ACVR1C	activin A receptor type 1C
664612	3.305	20.35	0.88765	3.7234	0.00019657	0.0030801	MIR539	microRNA 539
2538	-3.1259	22.154	0.83974	-3.7224	0.00019732	0.0030888	G6PC	glucose-6-phosphatase catalytic subunit
122525	-1.0293	265.66	0.2766	-3.7212	0.00019826	0.0031005	C14orf28	chromosome 14 open reading frame 28
79839	1.7365	487.51	0.46678	3.7202	0.00019903	0.0031056	CCDC102B	coiled-coil domain containing 102B
147906	-2.2836	990.35	0.61386	-3.7201	0.00019917	0.0031056	DACT3	dishevelled binding antagonist of beta catenin 3
254102	-1.3198	10734	0.35489	-3.7189	0.00020008	0.0031168	EHBP1L1	EH domain binding protein 1 like 1
94032	-2.7883	109.41	0.75007	-3.7174	0.00020132	0.0031331	CAMK2N2	calcium/calmodulin dependent protein kinase II inhibitor 2
1005	3.1151	25.931	0.83807	3.717	0.00020159	0.0031342	CDH7	cadherin 7
574436	3.2204	14.94	0.86659	3.7162	0.00020224	0.0031413	MIR485	microRNA 485
8496	1.1804	3445.2	0.31769	3.7156	0.0002027	0.0031454	PPFIBP1	PPFIA binding protein 1
9843	-2.4649	3945.8	0.66363	-3.7142	0.00020384	0.0031574	HEPH	hephaestin
80021	-1.0997	533.08	0.29609	-3.7141	0.00020396	0.0031574	TMEM62	transmembrane protein 62
51378	2.6377	86.931	0.71025	3.7138	0.00020417	0.0031574	ANGPT4	angiopoietin 4
3512	-2.8149	318.47	0.75798	-3.7137	0.00020426	0.0031574	JCHAIN	joining chain of multimeric IgA and IgM
158931	-1.8577	91.205	0.50056	-3.7112	0.00020628	0.0031856	TCEAL6	transcription elongation factor A like 6
100126308	3.2529	31.649	0.87665	3.7106	0.00020679	0.0031904	MIR541	microRNA 541
148170	1.7757	96.255	0.47874	3.7091	0.00020797	0.0032055	CDC42EP5	CDC42 effector protein 5
64902	-2.7741	20.35	0.74856	-3.706	0.00021059	0.0032427	AGXT2	alanine--glyoxylate aminotransferase 2
7368	-2.5059	85.118	0.67703	-3.7013	0.00021447	0.0032962	UGT8	UDP glycosyltransferase 8
57171	1.0459	307.03	0.28262	3.7009	0.00021482	0.0032983	DOLPP1	dolichyldiphosphatase 1
493861	-1.2461	392.3	0.33672	-3.7007	0.00021502	0.0032983	EID3	EP300 interacting inhibitor of differentiation 3
7424	1.6128	968.81	0.43592	3.6996	0.00021592	0.0033057	VEGFC	vascular endothelial growth factor C
6337	-2.1956	174.34	0.59369	-3.6982	0.00021715	0.0033214	SCNN1A	sodium channel epithelial 1 subunit alpha
84298	2.6414	5.2381	0.71439	3.6975	0.00021775	0.0033274	LLPH	"LLP homolog, long-term synaptic facilitation factor"
23328	1.5225	9824.4	0.41181	3.697	0.00021812	0.00333	SASH1	SAM and SH3 domain containing 1
83416	-2.6981	83.68	0.73018	-3.6952	0.00021973	0.0033513	FCRL5	Fc receptor like 5
55026	-2.4291	223.54	0.65766	-3.6936	0.00022112	0.0033694	TMEM255A	transmembrane protein 255A
79149	1.4825	87.484	0.40141	3.6933	0.0002214	0.0033703	ZSCAN5A	zinc finger and SCAN domain containing 5A
4583	-3.1146	175.37	0.84364	-3.6919	0.00022258	0.003385	MUC2	"mucin 2, oligomeric mucus/gel-forming"
7148	2.3832	9626.6	0.64558	3.6916	0.00022289	0.0033866	TNXB	tenascin XB
121512	1.6129	1272.9	0.43699	3.6908	0.00022351	0.0033928	FGD4	"FYVE, RhoGEF and PH domain containing 4"
5713	1.0994	327.74	0.29797	3.6896	0.00022459	0.003406	PSMD7	"proteasome 26S subunit, non-ATPase 7"
2250	3.4409	229.2	0.93298	3.6881	0.00022592	0.0034229	FGF5	fibroblast growth factor 5
347	2.4998	1717.7	0.67801	3.687	0.00022694	0.0034351	APOD	apolipoprotein D
5074	-1.7053	639.01	0.4626	-3.6863	0.00022756	0.0034412	PAWR	pro-apoptotic WT1 regulator
118460	1.2958	127.27	0.35164	3.6851	0.00022857	0.0034528	EXOSC6	exosome component 6
155185	-1.375	95.453	0.37315	-3.6849	0.00022875	0.0034528	AMZ1	archaelysin family metallopeptidase 1
91107	-1.6715	1568.2	0.45381	-3.6832	0.00023037	0.0034729	TRIM47	tripartite motif containing 47
1080	-2.9351	55.579	0.79693	-3.683	0.00023052	0.0034729	CFTR	CF transmembrane conductance regulator
60625	-1.0978	1753.3	0.29811	-3.6824	0.000231	0.003477	DHX35	DEAH-box helicase 35
5288	-2.7015	130.52	0.73395	-3.6808	0.00023249	0.0034961	PIK3C2G	phosphatidylinositol-4-phosphate 3-kinase catalytic subunit type 2 gamma
4313	2.1379	34895	0.58088	3.6803	0.00023292	0.0034992	MMP2	matrix metallopeptidase 2
54436	1.7068	2538.1	0.46384	3.6797	0.00023354	0.0035052	SH3TC1	SH3 domain and tetratricopeptide repeats 1
26355	-1.3894	627.52	0.37768	-3.6788	0.00023429	0.0035132	FAM162A	family with sequence similarity 162 member A
3158	-2.8184	26.454	0.76636	-3.6776	0.00023544	0.0035273	HMGCS2	3-hydroxy-3-methylglutaryl-CoA synthase 2
54363	-3.2243	20.534	0.87693	-3.6768	0.0002362	0.0035334	HAO1	hydroxyacid oxidase 1
55266	2.5258	774.61	0.687	3.6766	0.00023636	0.0035334	TMEM19	transmembrane protein 19
53832	2.8092	143.66	0.7641	3.6764	0.00023651	0.0035334	IL20RA	interleukin 20 receptor subunit alpha
2778	1.0152	24560	0.27628	3.6744	0.00023841	0.003555	GNAS	GNAS complex locus
203447	3.1107	5867.4	0.84663	3.6742	0.0002386	0.003555	NRK	Nik related kinase
1548	-2.1485	290.29	0.58477	-3.6742	0.00023862	0.003555	CYP2A6	cytochrome P450 family 2 subfamily A member 6
10362	-1.1569	4763.1	0.31501	-3.6726	0.00024005	0.0035729	HMG20B	high mobility group 20B
153579	2.6856	3266.1	0.7313	3.6723	0.00024033	0.0035738	BTNL9	butyrophilin like 9
5999	2.7891	369.55	0.7597	3.6714	0.00024125	0.0035841	RGS4	regulator of G protein signaling 4
10395	1.4043	6614.7	0.38267	3.6698	0.00024273	0.0036028	DLC1	DLC1 Rho GTPase activating protein
7274	-2.6411	31.736	0.72023	-3.667	0.00024543	0.0036394	TTPA	alpha tocopherol transfer protein
58527	1.6161	187.62	0.44086	3.6657	0.00024668	0.0036539	ABRACL	ABRA C-terminal like
9032	-3.3948	17.881	0.92614	-3.6655	0.00024686	0.0036539	TM4SF5	transmembrane 4 L six family member 5
23268	1.4724	2544.9	0.40206	3.662	0.00025026	0.0036975	DNMBP	dynamin binding protein
9468	-2.7518	419.57	0.75185	-3.6601	0.00025213	0.0037217	PCYT1B	"phosphate cytidylyltransferase 1, choline, beta"
140885	1.6337	2357.4	0.44655	3.6586	0.0002536	0.0037365	SIRPA	signal regulatory protein alpha
6741	1.1995	191.12	0.32817	3.6551	0.00025704	0.0037767	SSB	small RNA binding exonuclease protection factor La
92521	-1.9139	7213.9	0.52373	-3.6545	0.0002577	0.003783	SPECC1	sperm antigen with calponin homology and coiled-coil domains 1
392636	2.3268	147.82	0.63718	3.6518	0.00026043	0.0038195	AGMO	alkylglycerol monooxygenase
131566	1.4102	3318.2	0.38624	3.6511	0.00026113	0.0038251	DCBLD2	"discoidin, CUB and LCCL domain containing 2"
9113	1.0175	4730.9	0.27868	3.6509	0.00026128	0.0038251	LATS1	large tumor suppressor kinase 1
114757	2.0339	523.56	0.55714	3.6506	0.00026167	0.0038273	CYGB	cytoglobin
80243	2.0912	2725	0.57302	3.6494	0.00026281	0.0038404	PREX2	"phosphatidylinositol-3,4,5-trisphosphate dependent Rac exchange factor 2"
10365	1.6677	2300.6	0.45707	3.6487	0.00026359	0.0038483	KLF2	Kruppel like factor 2
10129	-1.7207	10254	0.47174	-3.6475	0.00026476	0.0038618	FRY	FRY microtubule binding protein
55966	2.6011	89.352	0.71319	3.6471	0.00026518	0.0038645	AJAP1	adherens junctions associated protein 1
2167	2.9116	2156	0.79872	3.6453	0.00026709	0.0038887	FABP4	fatty acid binding protein 4
374291	-1.2221	602.92	0.33535	-3.6443	0.00026815	0.0039008	NDUFS7	NADH:ubiquinone oxidoreductase core subunit S7
8522	2.1162	2770.6	0.58075	3.6439	0.00026857	0.0039031	GAS7	growth arrest specific 7
783	-1.5834	818.79	0.43457	-3.6436	0.0002688	0.0039031	CACNB2	calcium voltage-gated channel auxiliary subunit beta 2
81532	-1.0116	2269.9	0.27774	-3.6422	0.00027037	0.0039187	MOB2	MOB kinase activator 2
139818	1.5564	3385.5	0.4274	3.6415	0.00027109	0.0039257	DOCK11	dedicator of cytokinesis 11
56300	-2.8258	13.668	0.77606	-3.6412	0.00027135	0.0039259	IL36G	interleukin 36 gamma
3320	1.1908	13368	0.3271	3.6404	0.00027223	0.003935	HSP90AA1	heat shock protein 90 alpha family class A member 1
51110	-1.5348	190.81	0.42195	-3.6375	0.00027534	0.0039693	LACTB2	lactamase beta 2
55244	-1.5323	311.15	0.42131	-3.6371	0.00027573	0.0039713	SLC47A1	solute carrier family 47 member 1
84466	3.1082	270.08	0.85495	3.6356	0.00027733	0.0039909	MEGF10	multiple EGF like domains 10
8736	-2.0165	3919.7	0.55485	-3.6343	0.00027876	0.0040059	MYOM1	myomesin 1
3237	-3.1502	113.91	0.86686	-3.634	0.00027906	0.0040059	HOXD11	homeobox D11
7074	1.7767	2076.9	0.48893	3.6339	0.00027915	0.0040059	TIAM1	TIAM Rac1 associated GEF 1
25833	2.2112	36.728	0.60852	3.6337	0.00027938	0.0040059	POU2F3	POU class 2 homeobox 3
200403	-2.352	121.87	0.64752	-3.6324	0.00028084	0.0040232	VWA3B	von Willebrand factor A domain containing 3B
80125	2.7089	57.185	0.74602	3.6311	0.00028216	0.0040386	CCDC33	coiled-coil domain containing 33
10609	1.2213	1405.7	0.33644	3.63	0.00028344	0.0040533	P3H4	prolyl 3-hydroxylase family member 4 (inactive)
105376731	-2.0157	103.63	0.55543	-3.629	0.00028449	0.0040641	LOC105376731	taste receptor cell protein 1-like
170575	1.4959	52.666	0.41223	3.6288	0.0002847	0.0040641	GIMAP1	"GTPase, IMAP family member 1"
57477	1.1075	1947.3	0.30533	3.6273	0.00028637	0.0040818	SHROOM4	shroom family member 4
146556	-2.2849	334.6	0.62992	-3.6273	0.00028645	0.0040818	C16orf89	chromosome 16 open reading frame 89
1601	1.716	10406	0.4733	3.6257	0.00028822	0.0041033	DAB2	DAB adaptor protein 2
6447	-2.1838	432.92	0.60273	-3.6232	0.00029097	0.0041388	SCG5	secretogranin V
8445	2.0693	7948.8	0.57141	3.6215	0.00029295	0.0041633	DYRK2	dual specificity tyrosine phosphorylation regulated kinase 2
80014	1.3748	1660.4	0.3797	3.6207	0.00029376	0.0041712	WWC2	WW and C2 domain containing 2
91683	-2.4759	47.595	0.68402	-3.6196	0.00029502	0.0041853	SYT12	synaptotagmin 12
27122	2.2934	2601.6	0.6337	3.619	0.0002957	0.0041913	DKK3	dickkopf WNT signaling pathway inhibitor 3
56917	-1.9178	1143.3	0.53011	-3.6178	0.00029717	0.0042083	MEIS3	Meis homeobox 3
6870	3.4646	62.196	0.95781	3.6172	0.00029781	0.0042138	TACR3	tachykinin receptor 3
1984	1.3508	1448.9	0.37348	3.6169	0.00029818	0.0042152	EIF5A	eukaryotic translation initiation factor 5A
26289	2.3941	108.41	0.66238	3.6144	0.00030106	0.0042522	AK5	adenylate kinase 5
158399	-1.7021	495.92	0.4711	-3.6131	0.00030256	0.0042696	ZNF483	zinc finger protein 483
731220	2.2661	270.52	0.62752	3.6112	0.00030476	0.0042928	RFX8	"RFX family member 8, lacking RFX DNA binding domain"
5156	2.5018	4015.3	0.69284	3.611	0.00030501	0.0042928	PDGFRA	platelet derived growth factor receptor alpha
6591	1.5138	3789.3	0.41939	3.6095	0.00030676	0.0043137	SNAI2	snail family transcriptional repressor 2
164656	-1.5847	128.09	0.43924	-3.6079	0.00030868	0.0043369	TMPRSS6	transmembrane serine protease 6
116362	2.2453	284.51	0.62287	3.6048	0.00031245	0.0043861	RBP7	retinol binding protein 7
107987423	-3.0997	130.56	0.8602	-3.6034	0.00031406	0.0044048	107987423	NA
123879	1.2952	990.21	0.35966	3.6013	0.00031667	0.0044336	DCUN1D3	defective in cullin neddylation 1 domain containing 3
57458	2.1344	1221.8	0.59285	3.6002	0.00031796	0.0044478	TMCC3	transmembrane and coiled-coil domain family 3
341032	-3.3943	15.78	0.94293	-3.5997	0.00031855	0.0044522	C11orf53	chromosome 11 open reading frame 53
442905	3.0496	30.678	0.84744	3.5986	0.00031992	0.0044674	MIR337	microRNA 337
23593	2.0456	817.37	0.5687	3.597	0.00032189	0.0044911	HEBP2	heme binding protein 2
898	-1.8477	470.36	0.51372	-3.5967	0.00032234	0.004492	CCNE1	cyclin E1
26136	-1.514	5481.7	0.42097	-3.5965	0.00032252	0.004492	TES	testin LIM domain protein
622	-2.6206	923.65	0.72873	-3.5961	0.00032306	0.0044957	BDH1	3-hydroxybutyrate dehydrogenase 1
147968	-1.7545	168.41	0.48824	-3.5936	0.00032619	0.0045352	CAPN12	calpain 12
11063	-2.4447	157.31	0.68044	-3.5928	0.00032711	0.0045442	SOX30	SRY-box transcription factor 30
6154	1.5926	11.921	0.44339	3.592	0.00032821	0.0045554	RPL26	ribosomal protein L26
1690	2.3816	115.54	0.66354	3.5892	0.00033175	0.0046007	COCH	cochlin
7103	3.2755	219.26	0.91282	3.5883	0.00033285	0.0046118	TSPAN8	tetraspanin 8
3075	2.282	7601.8	0.63608	3.5876	0.0003337	0.004616	CFH	complement factor H
10216	2.6334	385.44	0.73408	3.5874	0.00033401	0.004616	PRG4	proteoglycan 4
56981	1.7167	1717.7	0.47885	3.585	0.00033714	0.0046552	PRDM11	PR/SET domain 11
23089	2.152	4501.5	0.60073	3.5823	0.00034056	0.0046959	PEG10	paternally expressed 10
80755	-1.6237	14.921	0.45327	-3.5822	0.00034067	0.0046959	AARSD1	alanyl-tRNA synthetase domain containing 1
41	1.9385	714.81	0.54132	3.581	0.00034222	0.0047119	ASIC1	acid sensing ion channel subunit 1
1793	1.1216	7323.7	0.31322	3.5809	0.00034242	0.0047119	DOCK1	dedicator of cytokinesis 1
100653515	-1.5102	1953.8	0.42183	-3.5802	0.00034328	0.0047198	CEP295NL	CEP295 N-terminal like
2589	1.014	2801.7	0.28331	3.5791	0.00034478	0.0047363	GALNT1	polypeptide N-acetylgalactosaminyltransferase 1
11166	3.0924	3.2186	0.86412	3.5787	0.00034529	0.0047393	SOX21	SRY-box transcription factor 21
170384	1.0768	1338.6	0.30095	3.5782	0.00034595	0.0047413	FUT11	fucosyltransferase 11
23460	2.3715	1998	0.66278	3.5782	0.00034603	0.0047413	ABCA6	ATP binding cassette subfamily A member 6
8372	-1.6556	317.13	0.46287	-3.5768	0.00034785	0.0047617	HYAL3	hyaluronidase 3
6736	3.9702	4.7274	1.1101	3.5766	0.00034812	0.0047617	SRY	sex determining region Y
302	1.587	14505	0.44379	3.5761	0.00034882	0.0047672	ANXA2	annexin A2
2165	-2.6052	16.832	0.7286	-3.5757	0.00034935	0.0047705	F13B	coagulation factor XIII B chain
23127	2.5267	753.09	0.70675	3.575	0.00035019	0.0047774	COLGALT2	collagen beta(1-O)galactosyltransferase 2
23048	-1.2577	6088.5	0.35188	-3.5743	0.00035123	0.0047839	FNBP1	formin binding protein 1
3909	-1.8887	11314	0.52875	-3.5721	0.00035412	0.0048192	LAMA3	laminin subunit alpha 3
57530	-2.5729	176.98	0.72061	-3.5705	0.00035635	0.0048455	CGN	cingulin
22829	3.3355	422.93	0.9344	3.5697	0.0003574	0.0048556	NLGN4Y	neuroligin 4 Y-linked
285382	-1.9023	1072.3	0.53297	-3.5693	0.000358	0.0048596	C3orf70	chromosome 3 open reading frame 70
11027	1.6479	136.49	0.46223	3.5651	0.00036365	0.0049322	LILRA2	leukocyte immunoglobulin like receptor A2
9912	-1.5758	727.07	0.44223	-3.5634	0.00036613	0.004956	ARHGAP44	Rho GTPase activating protein 44
79085	-2.0259	2093.9	0.56854	-3.5634	0.00036613	0.004956	SLC25A23	solute carrier family 25 member 23
1471	1.2503	8903.7	0.35088	3.5632	0.00036633	0.004956	CST3	cystatin C
54793	1.9941	119.75	0.55984	3.5619	0.00036811	0.0049717	KCTD9	potassium channel tetramerization domain containing 9
127731	2.4153	71.227	0.67821	3.5612	0.00036914	0.0049772	VWA5B1	von Willebrand factor A domain containing 5B1
28981	-1.2152	801.76	0.34171	-3.5564	0.00037603	0.0050659	IFT81	intraflagellar transport 81
3218	2.3522	43.901	0.66156	3.5555	0.00037732	0.0050789	HOXB8	homeobox B8
494326	3.2038	5.6353	0.90132	3.5545	0.00037866	0.0050884	MIR377	microRNA 377
114770	-2.6308	26.497	0.74021	-3.5542	0.00037916	0.0050904	PGLYRP2	peptidoglycan recognition protein 2
55530	-2.7335	13.117	0.76914	-3.554	0.00037944	0.0050904	SVOP	SV2 related protein
2897	1.1662	266.38	0.32821	3.5533	0.00038041	0.0050992	GRIK1	glutamate ionotropic receptor kainate type subunit 1
340596	-1.9798	19.937	0.55733	-3.5523	0.00038183	0.0051113	LHFPL1	LHFPL tetraspan subfamily member 1
3017	1.3688	1942.4	0.38532	3.5523	0.00038195	0.0051113	H2BC5	H2B clustered histone 5
57144	-2.3378	17.194	0.65829	-3.5513	0.00038328	0.0051205	PAK5	p21 (RAC1) activated kinase 5
10316	-2.3515	218.03	0.66223	-3.5509	0.00038386	0.005124	NMUR1	neuromedin U receptor 1
1641	-3.3853	393.23	0.95373	-3.5496	0.00038583	0.0051423	DCX	doublecortin
6618	-1.5349	695.93	0.43241	-3.5496	0.00038587	0.0051423	SNAPC2	small nuclear RNA activating complex polypeptide 2
8722	-1.2867	1722.3	0.36256	-3.5488	0.00038699	0.0051529	CTSF	cathepsin F
401466	2.7209	9.3652	0.76697	3.5477	0.00038868	0.0051668	RBIS	ribosomal biogenesis factor
10509	-1.7868	4345.1	0.50377	-3.5468	0.00038988	0.0051775	SEMA4B	semaphorin 4B
3217	1.3484	206.58	0.38048	3.544	0.00039415	0.0052266	HOXB7	homeobox B7
1368	2.1034	3544.1	0.59423	3.5397	0.00040056	0.0053029	CPM	carboxypeptidase M
4168	-1.9444	46.136	0.54944	-3.539	0.00040171	0.0053137	MCF2	MCF.2 cell line derived transforming sequence
9496	-2.8838	162.31	0.81559	-3.5358	0.00040654	0.0053606	TBX4	T-box transcription factor 4
5349	-2.3173	19.668	0.65547	-3.5353	0.00040726	0.0053606	FXYD3	FXYD domain containing ion transport regulator 3
2168	-3.3826	24.97	0.95718	-3.5339	0.0004095	0.0053856	FABP1	fatty acid binding protein 1
10345	-2.7379	343.94	0.77484	-3.5335	0.00041009	0.0053876	TRDN	triadin
10529	2.3085	121.4	0.65334	3.5334	0.00041032	0.0053876	NEBL	nebulette
5063	-2.3766	607.73	0.67276	-3.5326	0.00041153	0.0053991	PAK3	p21 (RAC1) activated kinase 3
6822	-3.5202	10.29	0.99682	-3.5314	0.00041333	0.0054158	SULT2A1	sulfotransferase family 2A member 1
653857	-1.8695	159.54	0.52963	-3.5299	0.00041577	0.0054414	ACTR3C	actin related protein 3C
2840	-2.4872	1716.1	0.70473	-3.5293	0.00041663	0.005448	GPR17	G protein-coupled receptor 17
148789	-1.0502	1164.9	0.29761	-3.5286	0.00041771	0.0054578	B3GALNT2	"beta-1,3-N-acetylgalactosaminyltransferase 2"
83694	-1.4001	503.93	0.39696	-3.5272	0.00042002	0.0054794	RPS6KL1	ribosomal protein S6 kinase like 1
6711	1.056	54318	0.2994	3.527	0.00042033	0.0054794	SPTBN1	"spectrin beta, non-erythrocytic 1"
953	-1.4969	1622.4	0.42441	-3.5269	0.00042039	0.0054794	ENTPD1	ectonucleoside triphosphate diphosphohydrolase 1
10435	1.5389	506.77	0.43638	3.5266	0.00042101	0.005483	CDC42EP2	CDC42 effector protein 2
55129	-1.0895	1590	0.30906	-3.525	0.00042343	0.0055101	ANO10	anoctamin 10
131377	-2.2825	37.509	0.64757	-3.5248	0.00042387	0.0055113	KLHL40	kelch like family member 40
635	-2.3352	78.224	0.66257	-3.5245	0.00042434	0.005513	BHMT	betaine--homocysteine S-methyltransferase
2330	-1.0677	573.63	0.30296	-3.5241	0.000425	0.0055171	FMO5	flavin containing dimethylaniline monoxygenase 5
26999	-1.8099	2550.6	0.51364	-3.5237	0.00042555	0.0055193	CYFIP2	cytoplasmic FMR1 interacting protein 2
50804	-2.1897	971.34	0.62145	-3.5235	0.00042586	0.0055193	MYEF2	myelin expression factor 2
79608	-2.5778	365.94	0.7319	-3.522	0.00042823	0.0055456	RIC3	RIC3 acetylcholine receptor chaperone
6793	1.1043	2815.9	0.31362	3.5211	0.00042972	0.0055603	STK10	serine/threonine kinase 10
677800	-2.1283	436.13	0.60448	-3.5209	0.00043007	0.0055604	SNORA12	"small nucleolar RNA, H/ACA box 12"
121601	2.2824	320.35	0.64844	3.5199	0.00043179	0.0055782	ANO4	anoctamin 4
149473	-1.3872	273.67	0.39414	-3.5196	0.00043215	0.0055783	CCDC24	coiled-coil domain containing 24
9902	1.3932	19416	0.39626	3.5159	0.00043822	0.0056521	MRC2	mannose receptor C type 2
222584	-2.8255	56.7	0.80396	-3.5144	0.00044074	0.0056801	FAM83B	family with sequence similarity 83 member B
800	-1.1832	20783	0.33675	-3.5137	0.00044193	0.0056908	CALD1	caldesmon 1
284403	-1.8135	3265.5	0.5162	-3.5132	0.00044272	0.0056945	WDR62	WD repeat domain 62
619552	3.6888	9.6539	1.05	3.5131	0.00044292	0.0056945	MIR483	microRNA 483
388512	-1.9935	11.509	0.5675	-3.5128	0.00044344	0.0056965	CLEC17A	C-type lectin domain containing 17A
6525	-1.8212	25674	0.51849	-3.5125	0.00044399	0.0056965	SMTN	smoothelin
83857	1.5659	2221	0.44596	3.5114	0.00044581	0.0057087	TMTC1	transmembrane O-mannosyltransferase targeting cadherins 1
140467	-1.0428	1324.6	0.29713	-3.5095	0.00044899	0.0057449	ZNF358	zinc finger protein 358
390243	-2.8431	16.337	0.8104	-3.5083	0.00045099	0.0057659	IZUMO1R	"IZUMO1 receptor, JUNO"
2290	3.0287	134.86	0.86337	3.508	0.00045145	0.0057672	FOXG1	forkhead box G1
8529	-2.8787	32.977	0.82102	-3.5062	0.0004545	0.0058015	CYP4F2	cytochrome P450 family 4 subfamily F member 2
414235	-1.6048	1048.1	0.45775	-3.5059	0.00045514	0.005805	PRR26	proline rich 26
5196	2.4944	14.559	0.71161	3.5053	0.00045616	0.0058134	PF4	platelet factor 4
23507	-1.2447	688.12	0.35512	-3.5049	0.00045672	0.005816	LRRC8B	leucine rich repeat containing 8 VRAC subunit B
1145	1.7755	97.426	0.50662	3.5045	0.00045749	0.0058211	CHRNE	cholinergic receptor nicotinic epsilon subunit
51129	1.5943	1285	0.45501	3.5039	0.00045855	0.00583	ANGPTL4	angiopoietin like 4
3984	1.2927	4145.3	0.36898	3.5034	0.0004593	0.0058311	LIMK1	LIM domain kinase 1
5874	2.6268	83.276	0.74982	3.5032	0.00045973	0.0058311	RAB27B	"RAB27B, member RAS oncogene family"
9332	2.0027	14979	0.57169	3.5032	0.00045973	0.0058311	CD163	CD163 molecule
81617	-1.4999	257.47	0.42839	-3.5013	0.00046304	0.0058648	CAB39L	calcium binding protein 39 like
6795	1.4686	76.132	0.41946	3.5012	0.00046312	0.0058648	AURKC	aurora kinase C
2327	2.6917	372.61	0.76892	3.5006	0.00046414	0.0058731	FMO2	flavin containing dimethylaniline monoxygenase 2
53353	2.6553	647.47	0.75884	3.4991	0.00046681	0.0058981	LRP1B	LDL receptor related protein 1B
283870	-1.7262	223.46	0.49333	-3.4991	0.00046685	0.0058981	BRICD5	BRICHOS domain containing 5
338707	-2.2131	176.02	0.63282	-3.4972	0.00047018	0.0059356	B4GALNT4	"beta-1,4-N-acetyl-galactosaminyltransferase 4"
989	1.6296	543.49	0.46606	3.4966	0.00047121	0.0059438	SEPTIN7	septin 7
90668	-1.3274	208.08	0.3797	-3.4959	0.0004725	0.0059555	CARMIL3	capping protein regulator and myosin 1 linker 3
11170	2.034	136.3	0.58193	3.4953	0.00047352	0.0059637	FAM107A	family with sequence similarity 107 member A
6840	-1.8362	25206	0.52537	-3.495	0.00047409	0.0059661	SVIL	supervillin
7114	1.8162	871.13	0.5197	3.4947	0.00047455	0.0059672	TMSB4X	thymosin beta 4 X-linked
7369	-2.4356	7.0664	0.6977	-3.4908	0.00048151	0.00605	UMOD	uromodulin
4325	2.1171	2187	0.60728	3.4863	0.00048981	0.0061394	MMP16	matrix metallopeptidase 16
80832	1.6635	246.77	0.47726	3.4856	0.00049099	0.0061425	APOL4	apolipoprotein L4
5168	2.2702	5234.3	0.65131	3.4855	0.00049117	0.0061425	ENPP2	ectonucleotide pyrophosphatase/phosphodiesterase 2
1820	1.2201	495.27	0.35015	3.4844	0.00049316	0.0061626	ARID3A	AT-rich interaction domain 3A
79804	-3.0317	570.41	0.87048	-3.4828	0.00049619	0.0061956	HAND2-AS1	HAND2 antisense RNA 1
9168	1.9807	4223.9	0.56885	3.4819	0.00049795	0.0062128	TMSB10	thymosin beta 10
197407	-1.3997	1006.4	0.40204	-3.4814	0.00049873	0.0062176	ZNF48	zinc finger protein 48
59353	-2.1134	228.94	0.60728	-3.4801	0.00050116	0.0062382	TMEM35A	transmembrane protein 35A
54549	2.8115	1330.1	0.808	3.4795	0.00050231	0.0062429	SDK2	sidekick cell adhesion molecule 2
126	3.0089	566.23	0.86497	3.4786	0.00050401	0.0062591	ADH1C	"alcohol dehydrogenase 1C (class I), gamma polypeptide"
9331	1.9789	288.5	0.56912	3.4771	0.00050691	0.0062903	B4GALT6	"beta-1,4-galactosyltransferase 6"
5054	2.315	15789	0.66588	3.4766	0.00050776	0.0062938	SERPINE1	serpin family E member 1
56660	-2.1168	105.32	0.60887	-3.4765	0.00050798	0.0062938	KCNK12	potassium two pore domain channel subfamily K member 12
84709	-1.8943	19.64	0.54497	-3.476	0.00050891	0.0063005	MGARP	mitochondria localized glutamic acid rich protein
26291	-3.1569	4.6769	0.90858	-3.4746	0.00051168	0.0063299	FGF21	fibroblast growth factor 21
26018	-1.1307	4184	0.32546	-3.474	0.00051277	0.0063386	LRIG1	leucine rich repeats and immunoglobulin like domains 1
100130613	-2.153	17.489	0.61989	-3.4731	0.00051442	0.006354	PRR32	proline rich 32
10349	2.535	1146.4	0.73043	3.4706	0.00051921	0.0064034	ABCA10	ATP binding cassette subfamily A member 10
976	-1.5695	7162.8	0.45225	-3.4704	0.00051973	0.0064048	ADGRE5	adhesion G protein-coupled receptor E5
128553	2.5661	5385.8	0.73947	3.4702	0.00052014	0.006405	TSHZ2	teashirt zinc finger homeobox 2
729359	-2.272	5612.2	0.6549	-3.4692	0.00052192	0.0064219	PLIN4	perilipin 4
643382	-1.4759	11.099	0.42544	-3.469	0.00052236	0.0064224	TMEM253	transmembrane protein 253
4162	-1.6765	11299	0.48346	-3.4677	0.00052485	0.0064481	MCAM	melanoma cell adhesion molecule
80329	2.1278	93.163	0.61364	3.4675	0.00052534	0.0064492	ULBP1	UL16 binding protein 1
5118	1.7308	7055.5	0.49924	3.4668	0.00052665	0.0064564	PCOLCE	procollagen C-endopeptidase enhancer
201299	-1.8876	37.255	0.5445	-3.4668	0.00052674	0.0064564	RDM1	RAD52 motif containing 1
84154	1.6979	86.576	0.4899	3.4658	0.00052868	0.0064754	RPF2	ribosome production factor 2 homolog
7306	-2.4713	121.53	0.71335	-3.4644	0.00053144	0.0065009	TYRP1	tyrosinase related protein 1
6503	1.8622	1424.9	0.53755	3.4643	0.00053158	0.0065009	SLA	Src like adaptor
284654	-2.6197	50.551	0.75634	-3.4637	0.00053285	0.0065115	RSPO1	R-spondin 1
574410	2.801	9.5722	0.80876	3.4634	0.00053349	0.0065143	MIR323B	microRNA 323b
402573	1.2367	28.83	0.3571	3.4631	0.0005339	0.0065144	C7orf61	chromosome 7 open reading frame 61
2847	-2.5236	103.93	0.7289	-3.4622	0.00053578	0.0065324	MCHR1	melanin concentrating hormone receptor 1
8099	1.5262	591.33	0.44089	3.4616	0.00053695	0.0065416	CDK2AP1	cyclin dependent kinase 2 associated protein 1
317719	-1.5832	45.656	0.45745	-3.461	0.00053815	0.0065514	KLHL10	kelch like family member 10
51479	1.3137	5984.9	0.37995	3.4575	0.00054518	0.0066293	ANKFY1	ankyrin repeat and FYVE domain containing 1
7200	2.1653	18.355	0.62627	3.4574	0.00054539	0.0066293	TRH	thyrotropin releasing hormone
2904	2.09	106.76	0.60485	3.4554	0.00054955	0.0066749	GRIN2B	glutamate ionotropic receptor NMDA type subunit 2B
128497	-1.2828	210.21	0.37137	-3.4544	0.00055161	0.0066949	SPATA25	spermatogenesis associated 25
9228	2.5665	94.425	0.74311	3.4537	0.00055297	0.0067063	DLGAP2	DLG associated protein 2
8344	1.7737	598.43	0.51359	3.4534	0.00055347	0.0067072	H2BC6	H2B clustered histone 6
25834	2.7494	42.855	0.7963	3.4528	0.00055485	0.0067189	MGAT4C	MGAT4 family member C
5864	-1.6855	209.03	0.48833	-3.4515	0.0005574	0.0067446	RAB3A	"RAB3A, member RAS oncogene family"
152404	-2.4285	120.31	0.70396	-3.4498	0.00056096	0.0067749	IGSF11	immunoglobulin superfamily member 11
339184	-2.747	11.467	0.79631	-3.4497	0.00056116	0.0067749	CCDC144NL	CCDC144A N-terminal pseudogene
2042	2.4833	1913.1	0.72004	3.4488	0.00056308	0.0067894	EPHA3	EPH receptor A3
10449	1.2629	382.73	0.36621	3.4486	0.0005636	0.0067894	ACAA2	acetyl-CoA acyltransferase 2
494330	3.242	14.746	0.94012	3.4485	0.00056363	0.0067894	MIR381	microRNA 381
440829	-2.0302	7.5393	0.58889	-3.4475	0.00056584	0.0068108	SHISA8	shisa family member 8
387890	2.3599	166.9	0.68484	3.4459	0.00056916	0.0068453	TMEM233	transmembrane protein 233
58528	-1.7587	689.86	0.5104	-3.4457	0.00056955	0.0068453	RRAGD	Ras related GTP binding D
119016	2.5828	37.906	0.74984	3.4444	0.00057231	0.0068733	AGAP4	"ArfGAP with GTPase domain, ankyrin repeat and PH domain 4"
64850	-2.0438	9.3505	0.59361	-3.443	0.00057537	0.0069049	ETNPPL	ethanolamine-phosphate phospho-lyase
83447	-2.3046	6.8377	0.66947	-3.4425	0.00057639	0.0069119	SLC25A31	solute carrier family 25 member 31
255308	-1.1668	296.52	0.33905	-3.4414	0.00057873	0.0069348	EIF2S3B	eukaryotic translation initiation factor 2 subunit gamma B
51534	1.1463	1090.5	0.33324	3.44	0.00058167	0.0069648	VTA1	vesicle trafficking 1
8710	3.4423	13.858	1.0009	3.4392	0.00058345	0.006981	SERPINB7	serpin family B member 7
400793	-2.3413	50.676	0.681	-3.4381	0.00058589	0.0070049	C1orf226	chromosome 1 open reading frame 226
81631	1.2171	804.07	0.35408	3.4372	0.0005877	0.0070213	MAP1LC3B	microtubule associated protein 1 light chain 3 beta
140766	2.1193	2728.9	0.61686	3.4357	0.00059113	0.007057	ADAMTS14	ADAM metallopeptidase with thrombospondin type 1 motif 14
53335	-2.6748	451.21	0.77876	-3.4348	0.00059308	0.0070734	BCL11A	BAF chromatin remodeling complex subunit BCL11A
2487	-1.7643	283.89	0.5137	-3.4345	0.00059376	0.0070734	FRZB	frizzled related protein
130951	1.7374	50.699	0.50588	3.4344	0.00059382	0.0070734	M1AP	meiosis 1 associated protein
5229	1.2908	132.57	0.37587	3.4341	0.00059457	0.007077	PGGT1B	protein geranylgeranyltransferase type I subunit beta
53905	-1.8239	2010.3	0.53141	-3.4323	0.00059857	0.0071193	DUOX1	dual oxidase 1
3887	-2.0812	12.328	0.60662	-3.4307	0.00060193	0.0071487	KRT81	keratin 81
169611	1.7912	3011.8	0.52215	3.4304	0.00060272	0.0071515	OLFML2A	olfactomedin like 2A
160492	-2.6738	34.176	0.77949	-3.4302	0.00060306	0.0071515	LMNTD1	lamin tail domain containing 1
145376	-1.7014	39.316	0.49634	-3.428	0.00060811	0.0072061	PPP1R36	protein phosphatase 1 regulatory subunit 36
125170	-1.2315	399.98	0.35956	-3.4252	0.00061444	0.0072758	MIEF2	mitochondrial elongation factor 2
2846	2.3282	148.88	0.6799	3.4242	0.00061652	0.007295	LPAR4	lysophosphatidic acid receptor 4
6272	-1.0481	3762.7	0.30616	-3.4232	0.00061889	0.0073176	SORT1	sortilin 1
58505	1.4808	925.7	0.43278	3.4217	0.00062229	0.007347	OSTC	oligosaccharyltransferase complex non-catalytic subunit
256309	-1.3308	50.07	0.38896	-3.4214	0.000623	0.0073483	CCDC110	coiled-coil domain containing 110
2495	1.4542	170.75	0.42505	3.4213	0.00062332	0.0073483	FTH1	ferritin heavy chain 1
3911	-1.7477	21632	0.51105	-3.4198	0.00062667	0.0073825	LAMA5	laminin subunit alpha 5
81792	1.5405	2563.7	0.45057	3.4189	0.00062868	0.0074007	ADAMTS12	ADAM metallopeptidase with thrombospondin type 1 motif 12
9252	-1.2677	567.9	0.37085	-3.4182	0.00063037	0.0074119	RPS6KA5	ribosomal protein S6 kinase A5
100128908	-2.1758	15.425	0.63655	-3.4181	0.00063055	0.0074119	LMLN2	leishmanolysin like peptidase 2
64241	-2.5813	36.651	0.75525	-3.4177	0.00063144	0.0074169	ABCG8	ATP binding cassette subfamily G member 8
2895	2.7748	150.62	0.81209	3.4168	0.00063351	0.0074358	GRID2	glutamate ionotropic receptor delta type subunit 2
1906	2.1432	280.05	0.62736	3.4162	0.00063503	0.0074481	EDN1	endothelin 1
9313	-3.0382	3.7856	0.88943	-3.4159	0.00063563	0.0074497	MMP20	matrix metallopeptidase 20
1796	1.1665	879.23	0.34154	3.4155	0.00063654	0.0074528	DOK1	docking protein 1
5827	-1.3001	62.585	0.38066	-3.4154	0.00063682	0.0074528	PXMP2	peroxisomal membrane protein 2
55504	2.0774	1066.7	0.60848	3.414	0.00064019	0.0074813	TNFRSF19	TNF receptor superfamily member 19
283238	-2.4864	12.882	0.72852	-3.4129	0.00064271	0.0074973	SLC22A24	solute carrier family 22 member 24
221749	1.6297	882.05	0.47753	3.4128	0.00064293	0.0074973	PXDC1	PX domain containing 1
135398	2.5357	51.304	0.74302	3.4127	0.00064314	0.0074973	C6orf141	chromosome 6 open reading frame 141
6059	1.3332	281.61	0.39066	3.4126	0.00064342	0.0074973	ABCE1	ATP binding cassette subfamily E member 1
2132	1.0414	4713.6	0.30526	3.4114	0.0006463	0.0075253	EXT2	exostosin glycosyltransferase 2
1116	-3.3395	9391.4	0.97924	-3.4103	0.00064889	0.007548	CHI3L1	chitinase 3 like 1
389856	-1.401	335.43	0.41082	-3.4102	0.00064919	0.007548	USP27X	ubiquitin specific peptidase 27 X-linked
2519	1.3207	1732.6	0.38754	3.408	0.00065442	0.0076033	FUCA2	alpha-L-fucosidase 2
342667	-2.6843	638.56	0.78785	-3.4071	0.00065651	0.0076165	STAC2	SH3 and cysteine rich domain 2
10630	2.6439	1303.1	0.77607	3.4068	0.00065727	0.0076198	PDPN	podoplanin
2022	1.0158	6169.2	0.29822	3.4063	0.00065856	0.0076293	ENG	endoglin
9495	-1.58	191.1	0.46398	-3.4054	0.00066069	0.0076467	AKAP5	A-kinase anchoring protein 5
284541	-2.3207	67.097	0.6815	-3.4053	0.00066101	0.0076467	CYP4A22	cytochrome P450 family 4 subfamily A member 22
2055	1.0606	668.86	0.31152	3.4046	0.0006626	0.0076595	CLN8	CLN8 transmembrane ER and ERGIC protein
55559	-1.3984	87.446	0.41081	-3.4041	0.00066392	0.0076692	HAUS7	HAUS augmin like complex subunit 7
25800	1.0813	2375.1	0.3178	3.4026	0.00066746	0.0077047	SLC39A6	solute carrier family 39 member 6
81610	-1.4459	1860.4	0.42505	-3.4016	0.00066998	0.0077281	FAM83D	family with sequence similarity 83 member D
55	1.8853	98.404	0.55436	3.4008	0.00067199	0.0077402	ACP3	acid phosphatase 3
5621	1.6596	2547.5	0.48844	3.3978	0.00067919	0.0078175	PRNP	prion protein
163782	2.3534	184.72	0.69292	3.3964	0.00068277	0.0078531	KANK4	KN motif and ankyrin repeat domains 4
57047	-1.9433	40.059	0.57223	-3.396	0.00068373	0.0078585	PLSCR2	phospholipid scramblase 2
6332	2.8962	972.03	0.85294	3.3955	0.00068491	0.0078665	SCN7A	sodium voltage-gated channel alpha subunit 7
162514	2.0462	197.68	0.60266	3.3954	0.00068541	0.0078665	TRPV3	transient receptor potential cation channel subfamily V member 3
85377	-1.2449	4337.8	0.3667	-3.395	0.00068633	0.0078714	MICALL1	MICAL like 1
51564	1.2058	7801.6	0.35528	3.3938	0.00068933	0.0078994	HDAC7	histone deacetylase 7
339977	-1.9427	396.48	0.57248	-3.3935	0.00068996	0.0078994	LRRC66	leucine rich repeat containing 66
27293	-1.5878	33.781	0.46792	-3.3934	0.0006904	0.0078994	SMPDL3B	sphingomyelin phosphodiesterase acid like 3B
50964	-3.1739	4.5443	0.93537	-3.3932	0.00069073	0.0078994	SOST	sclerostin
947	1.9429	2702.1	0.57287	3.3914	0.0006953	0.0079459	CD34	CD34 molecule
7113	-2.2213	12.958	0.6552	-3.3903	0.00069808	0.007972	TMPRSS2	transmembrane serine protease 2
25999	-1.3118	1723.8	0.38701	-3.3895	0.00070011	0.0079854	CLIP3	CAP-Gly domain containing linker protein 3
116843	1.0566	688.72	0.31178	3.389	0.00070136	0.0079875	SLC18B1	solute carrier family 18 member B1
80727	1.3458	5195.2	0.39711	3.389	0.00070142	0.0079875	TTYH3	tweety family member 3
160622	1.4592	535.63	0.43096	3.3859	0.00070943	0.0080672	GRASP	general receptor for phosphoinositides 1 associated scaffold protein
4207	-2.019	7.2642	0.5967	-3.3836	0.0007155	0.0081189	BORCS8-MEF2B	BORCS8-MEF2B readthrough
29781	-1.1154	2438.2	0.32971	-3.383	0.00071697	0.0081299	NCAPH2	non-SMC condensin II complex subunit H2
66004	-2.0343	488.15	0.60157	-3.3816	0.00072075	0.0081582	LYNX1	Ly6/neurotoxin 1
11009	-1.8907	38.571	0.55914	-3.3815	0.00072099	0.0081582	IL24	interleukin 24
51696	1.3659	3064.8	0.40439	3.3777	0.00073085	0.0082639	HECA	"hdc homolog, cell cycle regulator"
56935	-1.7581	388.95	0.5206	-3.3771	0.00073255	0.0082773	SMCO4	single-pass membrane protein with coiled-coil domains 4
27306	2.0416	94.895	0.60467	3.3765	0.00073423	0.0082863	HPGDS	hematopoietic prostaglandin D synthase
9414	-1.3115	4368.4	0.38842	-3.3764	0.00073438	0.0082863	TJP2	tight junction protein 2
54360	1.6444	26.11	0.4872	3.3752	0.00073772	0.0083182	CYTL1	cytokine like 1
768212	3.0353	15.433	0.89954	3.3743	0.00073998	0.0083307	MIR758	microRNA 758
27165	-1.2863	24.127	0.38121	-3.3743	0.00074	0.0083307	GLS2	glutaminase 2
11036	-2.5633	13.981	0.75972	-3.3741	0.00074071	0.0083307	GTF2A1L	general transcription factor IIA subunit 1 like
9722	-2.2178	562.31	0.65734	-3.374	0.00074091	0.0083307	NOS1AP	nitric oxide synthase 1 adaptor protein
5144	-1.6883	5260.2	0.50063	-3.3724	0.00074527	0.0083738	PDE4D	phosphodiesterase 4D
123624	-1.8761	121.61	0.55639	-3.3719	0.00074652	0.0083804	AGBL1	ATP/GTP binding protein like 1
1272	2.5033	501.66	0.74245	3.3718	0.0007469	0.0083804	CNTN1	contactin 1
25861	-2.1251	1734.4	0.63031	-3.3715	0.00074772	0.0083837	WHRN	whirlin
51734	-1.4239	675.96	0.42239	-3.371	0.00074894	0.0083915	MSRB1	methionine sulfoxide reductase B1
4792	1.1548	4217.2	0.34261	3.3705	0.0007502	0.0083998	NFKBIA	NFKB inhibitor alpha
8347	1.3619	3089.3	0.40415	3.3698	0.00075216	0.0084134	H2BC4	H2B clustered histone 4
1943	-2.197	9.5193	0.652	-3.3696	0.00075269	0.0084134	EFNA2	ephrin A2
71	1.5695	12135	0.46581	3.3695	0.00075298	0.0084134	ACTG1	actin gamma 1
100126335	2.9474	10.771	0.87488	3.369	0.00075452	0.0084188	MIR543	microRNA 543
6517	-2.0911	118.58	0.62073	-3.3687	0.0007551	0.0084188	SLC2A4	solute carrier family 2 member 4
132989	-1.0213	50.496	0.30318	-3.3687	0.00075511	0.0084188	C4orf36	chromosome 4 open reading frame 36
7133	1.451	2197.6	0.43074	3.3686	0.00075557	0.0084188	TNFRSF1B	TNF receptor superfamily member 1B
57502	2.7535	879.29	0.81775	3.3672	0.00075939	0.0084556	NLGN4X	neuroligin 4 X-linked
51643	2.0696	446.14	0.6147	3.3669	0.00076025	0.0084592	TMBIM4	transmembrane BAX inhibitor motif containing 4
2030	-1.382	2853.4	0.41054	-3.3663	0.00076182	0.0084708	SLC29A1	solute carrier family 29 member 1 (Augustine blood group)
84959	1.5204	659.42	0.45189	3.3645	0.00076682	0.0085205	UBASH3B	ubiquitin associated and SH3 domain containing B
5450	-2.247	63.772	0.66791	-3.3643	0.00076744	0.0085215	POU2AF1	POU class 2 homeobox associating factor 1
56169	-2.0227	48.386	0.60157	-3.3624	0.00077261	0.0085729	GSDMC	gasdermin C
79962	-2.4197	101.05	0.71982	-3.3616	0.00077499	0.0085906	DNAJC22	DnaJ heat shock protein family (Hsp40) member C22
127833	-1.7489	521.83	0.52026	-3.3615	0.00077527	0.0085906	SYT2	synaptotagmin 2
2328	-2.7551	3122.8	0.81966	-3.3612	0.00077601	0.0085928	FMO3	flavin containing dimethylaniline monoxygenase 3
8659	-1.6745	49.451	0.49843	-3.3595	0.00078073	0.0086331	ALDH4A1	aldehyde dehydrogenase 4 family member A1
6865	-1.8628	120.96	0.55452	-3.3593	0.00078126	0.0086331	TACR2	tachykinin receptor 2
3589	2.5722	12.879	0.76589	3.3585	0.00078369	0.008654	IL11	interleukin 11
79816	-1.8305	127.97	0.54513	-3.3579	0.00078548	0.0086678	TLE6	"TLE family member 6, subcortical maternal complex member"
79917	-1.5884	116.44	0.47335	-3.3556	0.00079192	0.0087279	MAGIX	"MAGI family member, X-linked"
9651	1.9207	393.81	0.57238	3.3556	0.00079201	0.0087279	PLCH2	phospholipase C eta 2
1622	1.1054	605.01	0.3296	3.3537	0.00079725	0.0087796	DBI	"diazepam binding inhibitor, acyl-CoA binding protein"
728118	2.1508	33.281	0.64136	3.3535	0.00079783	0.00878	NUTM2A	NUT family member 2A
23098	-1.3419	684.26	0.4006	-3.3497	0.00080907	0.0088933	SARM1	sterile alpha and TIR motif containing 1
10991	-2.4011	72.216	0.71682	-3.3496	0.00080923	0.0088933	SLC38A3	solute carrier family 38 member 3
91851	-2.2167	2674.2	0.66191	-3.349	0.00081097	0.0089002	CHRDL1	chordin like 1
29117	1.0307	362.61	0.30784	3.3483	0.00081303	0.0089139	BRD7	bromodomain containing 7
284521	-2.9527	14.827	0.88188	-3.3482	0.00081333	0.0089139	OR2L13	olfactory receptor family 2 subfamily L member 13
83543	2.8588	1514.1	0.85407	3.3472	0.00081619	0.0089373	AIF1L	allograft inflammatory factor 1 like
6262	-2.4562	4514.6	0.73383	-3.3471	0.00081658	0.0089373	RYR2	ryanodine receptor 2
9338	-1.2134	322.67	0.36257	-3.3466	0.00081795	0.0089462	TCEAL1	transcription elongation factor A like 1
8912	-2.426	3394.6	0.72517	-3.3454	0.00082166	0.0089807	CACNA1H	calcium voltage-gated channel subunit alpha1 H
28984	1.774	587.51	0.5305	3.3439	0.00082598	0.0090217	RGCC	regulator of cell cycle
64921	1.1168	602.9	0.334	3.3437	0.00082673	0.0090237	CASD1	CAS1 domain containing 1
388336	2.5037	117.8	0.74907	3.3424	0.00083071	0.0090558	SHISA6	shisa family member 6
641371	-1.3187	389.13	0.39455	-3.3423	0.00083079	0.0090558	ACOT1	acyl-CoA thioesterase 1
441376	-2.3925	19.417	0.71605	-3.3412	0.00083407	0.0090853	AARD	alanine and arginine rich domain containing protein
84034	1.6647	3785	0.49864	3.3385	0.00084221	0.0091635	EMILIN2	elastin microfibril interfacer 2
10098	1.183	433.33	0.35435	3.3385	0.00084239	0.0091635	TSPAN5	tetraspanin 5
115572	-2.1365	465.49	0.64079	-3.3342	0.00085554	0.0093002	TENT5B	terminal nucleotidyltransferase 5B
90187	2.6619	1282.5	0.79859	3.3333	0.00085837	0.0093247	EMILIN3	elastin microfibril interfacer 3
340371	-1.0636	2424	0.31929	-3.3313	0.00086456	0.0093856	NRBP2	nuclear receptor binding protein 2
2160	-2.5421	42.694	0.76323	-3.3307	0.00086628	0.009393	F11	coagulation factor XI
54897	-1.8481	623.94	0.55491	-3.3305	0.00086698	0.009393	CASZ1	castor zinc finger 1
4958	2.0494	490.97	0.61536	3.3305	0.000867	0.009393	OMD	osteomodulin
90634	-1.2882	493.77	0.38688	-3.3298	0.00086921	0.0094105	N4BP2L1	NEDD4 binding protein 2 like 1
1837	-1.8673	2032.6	0.56086	-3.3293	0.00087069	0.0094139	DTNA	dystrobrevin alpha
389549	2.8974	36.042	0.87063	3.3279	0.00087505	0.0094547	FEZF1	FEZ family zinc finger 1
6450	-2.1569	393.32	0.64839	-3.3266	0.00087926	0.0094908	SH3BGR	SH3 domain binding glutamate rich protein
8812	1.0208	550.42	0.30689	3.3265	0.00087957	0.0094908	CCNK	cyclin K
7597	-1.1361	1213.1	0.34169	-3.325	0.00088415	0.0095337	ZBTB25	zinc finger and BTB domain containing 25
729830	-2.1585	148.98	0.64944	-3.3236	0.00088851	0.0095743	FAM160A1	family with sequence similarity 160 member A1
10840	-2.5808	1382	0.77659	-3.3233	0.00088972	0.0095809	ALDH1L1	aldehyde dehydrogenase 1 family member L1
7434	-2.6752	564.77	0.80526	-3.3222	0.00089324	0.009611	VIPR2	vasoactive intestinal peptide receptor 2
8399	-1.7817	29.276	0.53633	-3.322	0.00089371	0.009611	PLA2G10	phospholipase A2 group X
126147	1.7721	40.682	0.53354	3.3213	0.00089597	0.0096244	NTN5	netrin 5
259236	-2.4046	62.747	0.72401	-3.3212	0.00089616	0.0096244	TMIE	transmembrane inner ear
27127	-1.9737	298.68	0.59433	-3.3208	0.00089748	0.0096322	SMC1B	structural maintenance of chromosomes 1B
117	2.2487	177.81	0.67724	3.3203	0.00089907	0.0096363	ADCYAP1R1	ADCYAP receptor type I
92359	-2.483	6.0067	0.74799	-3.3195	0.00090167	0.0096578	CRB3	crumbs cell polarity complex component 3
196472	-2.346	48.134	0.70686	-3.3189	0.0009037	0.0096731	FAM71C	family with sequence similarity 71 member C
84866	-1.3217	599.12	0.3983	-3.3184	0.00090531	0.0096838	TMEM25	transmembrane protein 25
10381	1.5278	38.803	0.46062	3.317	0.00091	0.0097274	TUBB3	tubulin beta 3 class III
57152	-2.0255	11.084	0.61081	-3.3161	0.0009127	0.0097467	SLURP1	secreted LY6/PLAUR domain containing 1
22862	1.1766	6723.1	0.35483	3.316	0.00091301	0.0097467	FNDC3A	fibronectin type III domain containing 3A
120065	-3.1955	19.273	0.96376	-3.3156	0.00091434	0.0097544	OR5P2	olfactory receptor family 5 subfamily P member 2
943	1.7032	77.104	0.51373	3.3153	0.00091554	0.0097607	TNFRSF8	TNF receptor superfamily member 8
143282	1.7838	9.3937	0.53815	3.3147	0.00091747	0.0097748	FGFBP3	fibroblast growth factor binding protein 3
81621	1.6569	385.35	0.50008	3.3133	0.00092205	0.009817	KAZALD1	Kazal type serine peptidase inhibitor domain 1
57333	1.4636	5091.4	0.44175	3.3131	0.00092272	0.0098177	RCN3	reticulocalbin 3
3988	1.5369	1596.1	0.4641	3.3116	0.00092759	0.0098526	LIPA	"lipase A, lysosomal acid type"
51168	-1.9727	1105.6	0.59572	-3.3115	0.00092796	0.0098526	MYO15A	myosin XVA
1896	1.9289	413.47	0.5825	3.3114	0.00092846	0.0098526	EDA	ectodysplasin A
4233	1.9039	1278.6	0.57501	3.311	0.00092957	0.0098579	MET	"MET proto-oncogene, receptor tyrosine kinase"
3965	1.5649	461.65	0.4727	3.3105	0.00093125	0.0098627	LGALS9	galectin 9
53820	-2.7494	23.779	0.83083	-3.3093	0.0009354	0.0099001	RIPPLY3	ripply transcriptional repressor 3
27159	-2.7575	19.498	0.83337	-3.3088	0.00093686	0.009909	CHIA	chitinase acidic
170689	2.5698	3808.3	0.77681	3.3081	0.00093936	0.0099277	ADAMTS15	ADAM metallopeptidase with thrombospondin type 1 motif 15
26353	-1.7614	2255	0.53247	-3.3079	0.00093987	0.0099277	HSPB8	heat shock protein family B (small) member 8
92154	-1.102	2584	0.33327	-3.3066	0.00094433	0.0099682	MTSS2	MTSS I-BAR domain containing 2
4601	-1.3146	802.82	0.39763	-3.3061	0.00094618	0.0099812	MXI1	"MAX interactor 1, dimerization protein"
2953	-1.6538	231.04	0.50045	-3.3045	0.00095133	0.010026	GSTT2	glutathione S-transferase theta 2 (gene/pseudogene)
155066	-1.6954	412.4	0.51308	-3.3044	0.00095171	0.010026	ATP6V0E2	ATPase H+ transporting V0 subunit e2
84708	1.4227	359.63	0.43088	3.3017	0.00096086	0.010104	LNX1	ligand of numb-protein X 1
79802	-2.4696	292.18	0.74796	-3.3017	0.00096099	0.010104	HHIPL2	HHIP like 2
5266	2.6791	6.0422	0.81183	3.3001	0.00096646	0.010149	PI3	peptidase inhibitor 3
390616	-2.4256	7.2935	0.73514	-3.2996	0.00096834	0.010162	ANKRD34C	ankyrin repeat domain 34C
57419	-2.3919	2048	0.72504	-3.299	0.0009704	0.010176	SLC24A3	solute carrier family 24 member 3
55532	-2.5755	12.435	0.78096	-3.2979	0.00097424	0.01021	SLC30A10	solute carrier family 30 member 10
283078	-2.3249	262.42	0.70525	-3.2966	0.00097862	0.010249	MKX	mohawk homeobox
4889	-2.9146	11.493	0.88431	-3.2959	0.00098105	0.010268	NPY5R	neuropeptide Y receptor Y5
130106	-2.2565	8.4739	0.68488	-3.2947	0.00098513	0.010299	CIB4	calcium and integrin binding family member 4
23024	-1.2341	7574.8	0.37456	-3.2947	0.00098528	0.010299	PDZRN3	PDZ domain containing ring finger 3
6514	-2.6198	59.376	0.79543	-3.2936	0.00098922	0.010327	SLC2A2	solute carrier family 2 member 2
84707	-2.4706	56.325	0.75064	-3.2914	0.00099697	0.010401	BEX2	brain expressed X-linked 2
114088	-1.66	946.56	0.50441	-3.291	0.0009983	0.010408	TRIM9	tripartite motif containing 9
390	1.6967	1878	0.51565	3.2904	0.0010004	0.010422	RND3	Rho family GTPase 3
5475	-1.628	43.881	0.49478	-3.2903	0.0010009	0.010422	PPEF1	protein phosphatase with EF-hand domain 1
23263	1.5413	2833.8	0.46865	3.2888	0.0010063	0.010468	MCF2L	MCF.2 cell line derived transforming sequence like
80315	-1.1924	2946.8	0.36259	-3.2887	0.0010066	0.010468	CPEB4	cytoplasmic polyadenylation element binding protein 4
5634	-1.1901	1281.5	0.36191	-3.2885	0.0010073	0.010468	PRPS2	phosphoribosyl pyrophosphate synthetase 2
9689	1.3785	848.24	0.41932	3.2876	0.0010105	0.010495	BZW1	basic leucine zipper and W2 domains 1
344905	-2.2724	18.235	0.69128	-3.2873	0.0010115	0.010495	ATP13A5	ATPase 13A5
631	-1.4076	112.55	0.42822	-3.2872	0.0010119	0.010495	BFSP1	beaded filament structural protein 1
7480	2.3764	98.939	0.72322	3.2858	0.0010169	0.01054	WNT10B	Wnt family member 10B
10083	-2.7185	58.147	0.82759	-3.2848	0.0010205	0.010564	USH1C	USH1 protein network component harmonin
11330	1.5186	29.24	0.46236	3.2845	0.0010216	0.010564	CTRC	chymotrypsin C
1271	2.7067	515.73	0.82408	3.2844	0.0010219	0.010564	CNTFR	ciliary neurotrophic factor receptor
64744	1.2784	2066.4	0.38931	3.2837	0.0010246	0.010579	SMAP2	small ArfGAP2
10993	-1.4036	163.37	0.42751	-3.2832	0.0010264	0.010591	SDS	serine dehydratase
406998	-3.2818	2.5107	0.99972	-3.2827	0.0010282	0.010602	MIR216A	microRNA 216a
387601	-2.8301	27.179	0.86219	-3.2825	0.001029	0.010604	SLC22A25	solute carrier family 22 member 25
497190	2.0017	19.229	0.60985	3.2823	0.0010297	0.010604	CLEC18B	C-type lectin domain family 18 member B
693183	-2.7151	7.9	0.82732	-3.2818	0.0010315	0.010616	MIR598	microRNA 598
89797	-1.5726	24521	0.47932	-3.2809	0.0010348	0.010643	NAV2	neuron navigator 2
1381	-3.2869	7.224	1.0021	-3.28	0.0010382	0.010671	CRABP1	cellular retinoic acid binding protein 1
6641	1.4081	866.07	0.4294	3.2793	0.0010406	0.010689	SNTB1	syntrophin beta 1
283927	-1.0856	37.7	0.33112	-3.2786	0.0010431	0.010702	NUDT7	nudix hydrolase 7
2152	2.1279	1489.2	0.64903	3.2786	0.0010432	0.010702	F3	"coagulation factor III, tissue factor"
5272	1.6728	706.02	0.51043	3.2773	0.001048	0.010744	SERPINB9	serpin family B member 9
24138	1.1298	920.11	0.34482	3.2764	0.0010515	0.010767	IFIT5	interferon induced protein with tetratricopeptide repeats 5
574452	2.8371	13.507	0.86614	3.2755	0.0010547	0.010793	MIR494	microRNA 494
4688	1.6028	727.99	0.48946	3.2747	0.0010576	0.010816	NCF2	neutrophil cytosolic factor 2
10786	-2.1701	18.691	0.66304	-3.273	0.0010641	0.010875	SLC17A3	solute carrier family 17 member 3
3485	1.9923	1096	0.60879	3.2726	0.0010656	0.010878	IGFBP2	insulin like growth factor binding protein 2
25901	1.5723	471.69	0.48046	3.2726	0.0010657	0.010878	CCDC28A	coiled-coil domain containing 28A
27295	-1.7056	7218.3	0.52134	-3.2717	0.0010691	0.010905	PDLIM3	PDZ and LIM domain 3
122042	-2.5059	10.568	0.76613	-3.2709	0.0010721	0.010929	RXFP2	relaxin family peptide receptor 2
4135	-1.752	256.66	0.5359	-3.2693	0.001078	0.010982	MAP6	microtubule associated protein 6
162515	-1.8805	92.895	0.57529	-3.2688	0.00108	0.010995	SLC16A11	solute carrier family 16 member 11
9341	1.1247	586.87	0.34417	3.268	0.0010831	0.011013	VAMP3	vesicle associated membrane protein 3
90673	-1.2555	230.99	0.3842	-3.2679	0.0010833	0.011013	PPP1R3E	protein phosphatase 1 regulatory subunit 3E
6629	1.2379	222.15	0.37883	3.2678	0.0010838	0.011013	SNRPB2	small nuclear ribonucleoprotein polypeptide B2
148418	-1.5752	25.872	0.48205	-3.2676	0.0010846	0.011015	SAMD13	sterile alpha motif domain containing 13
3010	2.0645	19.577	0.63205	3.2663	0.0010896	0.011052	H1-6	"H1.6 linker histone, cluster member"
221395	1.5496	3896.2	0.47443	3.2663	0.0010898	0.011052	ADGRF5	adhesion G protein-coupled receptor F5
79746	-2.2233	215.66	0.68072	-3.2661	0.0010904	0.011052	ECHDC3	enoyl-CoA hydratase domain containing 3
5317	2.3819	201.08	0.72948	3.2652	0.001094	0.011075	PKP1	plakophilin 1
139728	-2.2187	113.58	0.68003	-3.2626	0.0011038	0.01116	PNCK	pregnancy up-regulated nonubiquitous CaM kinase
387763	-1.9026	2702.7	0.58364	-3.2599	0.0011147	0.011249	C11orf96	chromosome 11 open reading frame 96
56241	-2.0488	936.94	0.62854	-3.2596	0.0011156	0.01125	SUSD2	sushi domain containing 2
79368	-2.3095	16.723	0.70857	-3.2594	0.0011164	0.011252	FCRL2	Fc receptor like 2
10237	1.0135	644.47	0.31118	3.257	0.001126	0.011334	SLC35B1	solute carrier family 35 member B1
1102	1.008	1134	0.30965	3.2554	0.0011325	0.011392	RCBTB2	RCC1 and BTB domain containing protein 2
11086	-2.9436	52.704	0.90498	-3.2527	0.0011431	0.011485	ADAM29	ADAM metallopeptidase domain 29
10675	-1.8496	139.24	0.56875	-3.252	0.0011461	0.011508	CSPG5	chondroitin sulfate proteoglycan 5
57128	1.1013	217.74	0.33875	3.2512	0.0011494	0.011533	LYRM4	LYR motif containing 4
375323	-1.4439	20.042	0.44417	-3.2507	0.0011512	0.011544	LHFPL4	LHFPL tetraspan subfamily member 4
338328	2.2658	396.85	0.69711	3.2503	0.0011528	0.011548	GPIHBP1	glycosylphosphatidylinositol anchored high density lipoprotein binding protein 1
55809	1.5988	2595.2	0.49191	3.2501	0.0011536	0.011548	TRERF1	transcriptional regulating factor 1
85014	-1.0321	100.92	0.31761	-3.2495	0.0011563	0.011566	TMEM141	transmembrane protein 141
285671	-1.4795	475.15	0.45537	-3.2491	0.0011578	0.01157	RNF180	ring finger protein 180
170692	1.6878	114.12	0.51947	3.249	0.0011581	0.01157	ADAMTS18	ADAM metallopeptidase with thrombospondin type 1 motif 18
387521	-1.0817	300.06	0.33322	-3.2462	0.0011697	0.011679	TMEM189	transmembrane protein 189
53616	-2.1132	2192.6	0.65106	-3.2457	0.0011717	0.011691	ADAM22	ADAM metallopeptidase domain 22
5328	2.0393	1958.9	0.62906	3.2419	0.0011875	0.011835	PLAU	"plasminogen activator, urokinase"
375061	1.6366	103.46	0.50513	3.2401	0.001195	0.011902	FAM89A	family with sequence similarity 89 member A
5542	1.7856	26.34	0.55113	3.2399	0.0011959	0.011903	PRB1	proline rich protein BstNI subfamily 1 (gene/pseudogene)
57214	-1.7337	4329.2	0.53519	-3.2395	0.0011975	0.011904	CEMIP	cell migration inducing hyaluronidase 1
1576	-2.4984	103.13	0.77124	-3.2394	0.0011977	0.011904	CYP3A4	cytochrome P450 family 3 subfamily A member 4
3698	-2.0059	125.75	0.61922	-3.2393	0.0011982	0.011904	ITIH2	inter-alpha-trypsin inhibitor heavy chain 2
10871	1.6667	131.69	0.51454	3.2391	0.001199	0.011905	CD300C	CD300c molecule
7108	-1.3562	249.1	0.4189	-3.2375	0.0012059	0.011958	TM7SF2	transmembrane 7 superfamily member 2
55620	-1.6698	397.9	0.51581	-3.2373	0.0012066	0.011958	STAP2	signal transducing adaptor family member 2
64843	2.393	31.077	0.73933	3.2367	0.0012093	0.011977	ISL2	ISL LIM homeobox 2
64786	1.5658	3032.2	0.48395	3.2354	0.0012149	0.012025	TBC1D15	TBC1 domain family member 15
54537	1.5289	373.52	0.47275	3.2342	0.0012199	0.01206	SHLD2	shieldin complex subunit 2
57526	1.8901	1171.1	0.58449	3.2337	0.0012218	0.012066	PCDH19	protocadherin 19
51016	-1.031	267.11	0.31885	-3.2336	0.0012222	0.012066	EMC9	ER membrane protein complex subunit 9
54905	2.5646	257.38	0.79312	3.2335	0.0012227	0.012066	CYP2W1	cytochrome P450 family 2 subfamily W member 1
10209	1.6382	1631.3	0.50667	3.2333	0.0012238	0.012067	EIF1	eukaryotic translation initiation factor 1
56155	-1.5716	143.55	0.4861	-3.2331	0.0012244	0.012067	TEX14	"testis expressed 14, intercellular bridge forming factor"
22882	-1.1186	3245.4	0.34599	-3.233	0.0012252	0.012067	ZHX2	zinc fingers and homeoboxes 2
159989	-1.7099	51.134	0.52894	-3.2327	0.0012264	0.012072	DEUP1	deuterosome assembly protein 1
241	1.7271	385.02	0.53442	3.2317	0.0012307	0.012107	ALOX5AP	arachidonate 5-lipoxygenase activating protein
6424	-2.7738	12339	0.85843	-3.2313	0.0012324	0.012116	SFRP4	secreted frizzled related protein 4
146664	1.6515	123.16	0.51138	3.2296	0.0012396	0.012172	MGAT5B	"alpha-1,6-mannosylglycoprotein 6-beta-N-acetylglucosaminyltransferase B"
5612	1.9593	242.95	0.6068	3.2289	0.0012427	0.012191	THAP12	THAP domain containing 12
1534	1.6587	693.36	0.51371	3.2288	0.001243	0.012191	CYB561	cytochrome b561
646799	-1.9493	4.7978	0.60424	-3.226	0.0012554	0.012297	ZAR1L	zygote arrest 1 like
140628	-2.6791	36.012	0.83058	-3.2256	0.0012572	0.012307	GATA5	GATA binding protein 5
1263	1.147	1952.9	0.35577	3.224	0.001264	0.012359	PLK3	polo like kinase 3
54763	-1.9886	10.975	0.61706	-3.2227	0.0012697	0.012407	ROPN1	rhophilin associated tail protein 1
100131897	1.5572	246.01	0.48323	3.2225	0.0012706	0.012408	INSYN2B	inhibitory synaptic factor family member 2B
138046	-2.2566	13.47	0.70031	-3.2222	0.0012719	0.012414	RALYL	RALY RNA binding protein like
6364	2.62	27.877	0.81334	3.2213	0.0012763	0.012448	CCL20	C-C motif chemokine ligand 20
400581	-1.7203	5.9901	0.53423	-3.2202	0.0012809	0.012486	GRAPL	GRB2 related adaptor protein like
1846	1.7218	329.07	0.53474	3.22	0.0012821	0.01249	DUSP4	dual specificity phosphatase 4
2782	1.2463	10911	0.38718	3.2188	0.0012871	0.012531	GNB1	G protein subunit beta 1
374	2.7212	23.655	0.84548	3.2185	0.0012885	0.012537	AREG	amphiregulin
90527	-2.4581	243.15	0.76416	-3.2167	0.0012967	0.012586	DUOXA1	dual oxidase maturation factor 1
55604	1.4291	1642.7	0.44434	3.2163	0.0012985	0.012596	CARMIL1	capping protein regulator and myosin 1 linker 1
11040	-1.5493	582.63	0.48173	-3.2161	0.0012997	0.0126	PIM2	"Pim-2 proto-oncogene, serine/threonine kinase"
1675	2.3194	1603.6	0.72122	3.2159	0.0013004	0.0126	CFD	complement factor D
203062	-1.0503	683.87	0.32663	-3.2157	0.0013014	0.012602	TSNARE1	t-SNARE domain containing 1
5083	-2.8049	402.28	0.87262	-3.2144	0.0013072	0.01265	PAX9	paired box 9
9401	-1.342	2338.2	0.41758	-3.2138	0.0013098	0.012668	RECQL4	RecQ like helicase 4
84645	-1.2837	164.59	0.39967	-3.212	0.0013182	0.012733	C22orf23	chromosome 22 open reading frame 23
80326	-1.7994	11.449	0.56047	-3.2104	0.0013253	0.012795	WNT10A	Wnt family member 10A
284111	-2.0423	10.066	0.63625	-3.21	0.0013276	0.012809	SLC13A5	solute carrier family 13 member 5
8987	-1.5487	30.134	0.48291	-3.207	0.0013415	0.012927	STBD1	starch binding domain 1
255104	-1.0788	1136.7	0.33642	-3.2066	0.0013432	0.012936	TMCO4	transmembrane and coiled-coil domains 4
27324	-2.6026	14.772	0.81174	-3.2062	0.0013451	0.012938	TOX3	TOX high mobility group box family member 3
146713	-2.3655	67.435	0.73783	-3.206	0.0013461	0.012938	RBFOX3	RNA binding fox-1 homolog 3
124044	1.038	204.97	0.32377	3.2059	0.0013465	0.012938	SPATA2L	spermatogenesis associated 2 like
8728	-1.4766	5412.6	0.46059	-3.2059	0.0013466	0.012938	ADAM19	ADAM metallopeptidase domain 19
9844	1.3465	2396.6	0.42011	3.205	0.0013507	0.012969	ELMO1	engulfment and cell motility 1
54331	1.1785	380.39	0.36786	3.2036	0.0013571	0.013024	GNG2	G protein subunit gamma 2
9140	1.2861	138.3	0.40154	3.203	0.0013601	0.013044	ATG12	autophagy related 12
6137	1.3537	1995.2	0.42266	3.2028	0.0013609	0.013044	RPL13	ribosomal protein L13
27109	-1.0047	404.18	0.31377	-3.2021	0.0013642	0.013068	DMAC2L	distal membrane arm assembly complex 2 like
116512	-1.8983	26.231	0.59289	-3.2019	0.0013654	0.013071	MRGPRD	MAS related GPR family member D
445582	1.8769	169.95	0.58647	3.2003	0.0013728	0.013134	POTEE	POTE ankyrin domain family member E
9610	1.5189	404.86	0.47474	3.1995	0.0013768	0.013165	RIN1	Ras and Rab interactor 1
10886	2.8178	40.422	0.88078	3.1993	0.0013778	0.013167	NPFFR2	neuropeptide FF receptor 2
51330	1.7946	669.41	0.56116	3.198	0.0013841	0.013217	TNFRSF12A	TNF receptor superfamily member 12A
162655	-1.7163	381.88	0.53672	-3.1978	0.0013847	0.013217	ZNF519	zinc finger protein 519
6354	-2.3909	7.9532	0.74796	-3.1966	0.0013906	0.013265	CCL7	C-C motif chemokine ligand 7
154790	-2.8397	43.576	0.88847	-3.1962	0.0013927	0.013278	CLEC2L	C-type lectin domain family 2 member L
8942	2.1575	268.69	0.6751	3.1958	0.0013943	0.013285	KYNU	kynureninase
219793	1.8995	39.662	0.5944	3.1957	0.0013951	0.013285	TBATA	"thymus, brain and testes associated"
442897	2.8305	4.9101	0.88582	3.1953	0.0013967	0.013292	MIR323A	microRNA 323a
1958	1.8555	18086	0.58072	3.1951	0.001398	0.013296	EGR1	early growth response 1
7455	-1.2673	39.822	0.39667	-3.1948	0.0013994	0.013301	ZAN	zonadhesin (gene/pseudogene)
6279	2.1677	98.543	0.67873	3.1937	0.0014044	0.013342	S100A8	S100 calcium binding protein A8
417	-1.676	11.567	0.52486	-3.1932	0.0014072	0.013356	ART1	ADP-ribosyltransferase 1
79443	-1.0941	4440	0.34263	-3.1931	0.0014076	0.013356	FYCO1	FYVE and coiled-coil domain autophagy adaptor 1
79987	2.1782	15500	0.6828	3.1901	0.0014224	0.01348	SVEP1	"sushi, von Willebrand factor type A, EGF and pentraxin domain containing 1"
84676	-2.7126	266.95	0.85055	-3.1893	0.0014263	0.013509	TRIM63	tripartite motif containing 63
90060	-1.2932	695.38	0.40553	-3.189	0.0014276	0.013513	CCDC120	coiled-coil domain containing 120
6196	1.5734	2903.2	0.49349	3.1884	0.0014306	0.013534	RPS6KA2	ribosomal protein S6 kinase A2
814	1.5338	282.99	0.48112	3.188	0.0014325	0.013544	CAMK4	calcium/calmodulin dependent protein kinase IV
653247	2.2991	16.372	0.7214	3.187	0.0014376	0.013579	PRB2	proline rich protein BstNI subfamily 2
10970	1.2708	5136.7	0.39877	3.1869	0.0014379	0.013579	CKAP4	cytoskeleton associated protein 4
27302	-2.1149	7.1279	0.66396	-3.1852	0.0014465	0.013639	BMP10	bone morphogenetic protein 10
2634	-1.3504	2911	0.42399	-3.1851	0.001447	0.013639	GBP2	guanylate binding protein 2
2661	-1.4401	56.854	0.45216	-3.185	0.0014476	0.013639	GDF9	growth differentiation factor 9
2100	-1.2156	145.92	0.38184	-3.1835	0.0014552	0.013703	ESR2	estrogen receptor 2
3172	-2.4707	36.023	0.7762	-3.183	0.0014574	0.013715	HNF4A	hepatocyte nuclear factor 4 alpha
10123	1.8234	1762.9	0.57292	3.1827	0.001459	0.013722	ARL4C	ADP ribosylation factor like GTPase 4C
284680	-2.1329	89.442	0.6703	-3.182	0.0014628	0.013733	SPATA46	spermatogenesis associated 46
65055	-2.1755	318.34	0.68376	-3.1816	0.0014647	0.013735	REEP1	receptor accessory protein 1
57795	-2.1037	113.14	0.66126	-3.1813	0.001466	0.013739	BRINP2	BMP/retinoic acid inducible neural specific 2
6446	1.8638	5055.2	0.5859	3.1811	0.0014671	0.013739	SGK1	serum/glucocorticoid regulated kinase 1
64175	1.153	6985	0.36248	3.181	0.0014677	0.013739	P3H1	prolyl 3-hydroxylase 1
79983	-1.7896	9.361	0.56266	-3.1806	0.0014698	0.01375	POF1B	POF1B actin binding protein
131368	-2.1891	17.938	0.68831	-3.1804	0.0014705	0.01375	ZPLD1	zona pellucida like domain containing 1
127254	-1.5029	36.477	0.47283	-3.1786	0.0014799	0.01383	ERICH3	glutamate rich 3
55859	-2.4041	56.944	0.75672	-3.177	0.0014881	0.013898	BEX1	brain expressed X-linked 1
1286	-1.3818	121.3	0.43505	-3.1762	0.0014923	0.013929	COL4A4	collagen type IV alpha 4 chain
50855	-1.349	127.74	0.42486	-3.1752	0.0014973	0.013951	PARD6A	par-6 family cell polarity regulator alpha
388531	-2.0445	5.6137	0.64397	-3.1748	0.0014992	0.01396	RGS9BP	regulator of G protein signaling 9 binding protein
283375	-1.8101	173.58	0.57016	-3.1747	0.0014999	0.01396	SLC39A5	solute carrier family 39 member 5
168537	1.3382	293.23	0.42158	3.1742	0.0015024	0.013975	GIMAP7	"GTPase, IMAP family member 7"
3248	-2.2105	112.22	0.69648	-3.1738	0.0015045	0.013986	HPGD	15-hydroxyprostaglandin dehydrogenase
132228	-1.1781	36.659	0.37131	-3.1729	0.001509	0.014012	LSMEM2	leucine rich single-pass membrane protein 2
9262	1.393	814.98	0.43904	3.1727	0.0015101	0.014013	STK17B	serine/threonine kinase 17b
5157	2.0963	993.72	0.66101	3.1714	0.0015172	0.014071	PDGFRL	platelet derived growth factor receptor like
8447	1.4769	153.03	0.46593	3.1698	0.0015255	0.01414	DOC2B	double C2 domain beta
6419	-1.022	969.24	0.32243	-3.1696	0.0015267	0.014143	SETMAR	SET domain and mariner transposase fusion gene
6217	1.9778	495.56	0.62405	3.1694	0.0015278	0.014145	RPS16	ribosomal protein S16
54857	-1.251	65.174	0.39475	-3.1689	0.00153	0.014149	GDPD2	glycerophosphodiester phosphodiesterase domain containing 2
818	-1.0062	1744.1	0.31765	-3.1678	0.001536	0.014197	CAMK2G	calcium/calmodulin dependent protein kinase II gamma
644943	-2.1311	5.1605	0.67281	-3.1674	0.0015382	0.014208	RASSF10	Ras association domain family member 10
2047	-1.7428	888.76	0.55045	-3.166	0.0015453	0.014266	EPHB1	EPH receptor B1
389058	-2.2242	50.888	0.7028	-3.1648	0.0015517	0.014317	SP5	Sp5 transcription factor
7358	1.4241	2983.9	0.45006	3.1642	0.001555	0.014339	UGDH	UDP-glucose 6-dehydrogenase
387082	1.4077	65.963	0.44515	3.1624	0.0015649	0.014422	SUMO4	small ubiquitin like modifier 4
29775	1.5197	676.6	0.48061	3.162	0.0015669	0.014426	CARD10	caspase recruitment domain family member 10
11080	1.2473	1592.8	0.39448	3.162	0.0015671	0.014426	DNAJB4	DnaJ heat shock protein family (Hsp40) member B4
9501	1.5936	145.76	0.50416	3.1609	0.0015729	0.014462	RPH3AL	rabphilin 3A like (without C2 domains)
204474	-2.426	5.4107	0.76763	-3.1603	0.0015759	0.014481	PDILT	"protein disulfide isomerase like, testis expressed"
142684	-1.5715	56.907	0.49727	-3.1602	0.0015767	0.014481	RAB40A	"RAB40A, member RAS oncogene family"
120114	-2.1382	6395.6	0.67685	-3.159	0.0015832	0.014532	FAT3	FAT atypical cadherin 3
6096	-2.1924	115.83	0.69427	-3.1579	0.0015894	0.014564	RORB	RAR related orphan receptor B
114990	1.3447	3688.2	0.42598	3.1568	0.0015952	0.0146	VASN	vasorin
195814	-2.4585	10.29	0.77895	-3.1562	0.0015981	0.014619	SDR16C5
7813	1.0464	1715.1	0.33174	3.1544	0.0016081	0.014702	EVI5	ecotropic viral integration site 5
6098	2.5585	162.51	0.8112	3.154	0.0016106	0.014717	ROS1	"ROS proto-oncogene 1, receptor tyrosine kinase"
4185	-1.6166	512.68	0.51279	-3.1526	0.0016184	0.01478	ADAM11	ADAM metallopeptidase domain 11
153657	-1.5243	50.725	0.48387	-3.1503	0.0016313	0.014888	TTC23L	tetratricopeptide repeat domain 23 like
89927	-1.3839	1038.4	0.43947	-3.1491	0.0016379	0.01494	BMERB1	bMERB domain containing 1
389197	-2.051	32.791	0.65182	-3.1465	0.0016523	0.015046	C4orf50	chromosome 4 open reading frame 50
2588	1.5188	2199.8	0.48282	3.1458	0.0016566	0.015074	GALNS	galactosamine (N-acetyl)-6-sulfatase
8854	-2.6334	311.24	0.83716	-3.1456	0.0016572	0.015074	ALDH1A2	aldehyde dehydrogenase 1 family member A2
374462	2.4812	488.33	0.78952	3.1427	0.0016742	0.015219	PTPRQ	protein tyrosine phosphatase receptor type Q
53917	-1.389	23.241	0.44209	-3.1419	0.0016784	0.015249	RAB24	"RAB24, member RAS oncogene family"
5545	1.759	21.898	0.55999	3.1412	0.0016824	0.015277	PRB4	proline rich protein BstNI subfamily 4
55160	-1.2146	6338.3	0.38677	-3.1404	0.0016874	0.015297	ARHGEF10L	Rho guanine nucleotide exchange factor 10 like
2005	1.1826	3636.6	0.37662	3.1402	0.0016886	0.015299	ELK4	ETS transcription factor ELK4
142683	-3.001	26.674	0.95588	-3.1395	0.0016925	0.01532	ITLN2	intelectin 2
9388	2.2186	631.32	0.70668	3.1394	0.0016929	0.01532	LIPG	"lipase G, endothelial type"
8395	-2.1984	254.46	0.7005	-3.1383	0.0016995	0.015362	PIP5K1B	phosphatidylinositol-4-phosphate 5-kinase type 1 beta
200081	1.5767	6366.8	0.50247	3.138	0.0017011	0.015368	TXLNA	taxilin alpha
442590	1.9604	33.908	0.62521	3.1356	0.0017152	0.015454	SPDYE5	speedy/RINGO cell cycle regulator family member E5
646892	-1.6694	55.269	0.53244	-3.1354	0.0017164	0.015454	SH2D7	SH2 domain containing 7
116179	-2.0977	20.57	0.66908	-3.1352	0.0017174	0.015454	TGM7	transglutaminase 7
3552	-1.8478	142.23	0.58941	-3.1351	0.001718	0.015454	IL1A	interleukin 1 alpha
7454	1.4663	807.77	0.46771	3.135	0.0017183	0.015454	WAS	WASP actin nucleation promoting factor
81706	-2.8268	31.737	0.90213	-3.1334	0.0017279	0.015523	PPP1R14C	protein phosphatase 1 regulatory inhibitor subunit 14C
64123	1.5383	761.82	0.49098	3.1331	0.0017299	0.01553	ADGRL4	adhesion G protein-coupled receptor L4
145482	-1.2973	30.082	0.41408	-3.1329	0.0017307	0.01553	PTGR2	prostaglandin reductase 2
79154	-1.2761	386.57	0.4076	-3.1308	0.0017434	0.015636	DHRS11	dehydrogenase/reductase 11
154064	1.8288	11.582	0.58417	3.1306	0.0017448	0.01564	RAET1L	retinoic acid early transcript 1L
255022	-1.2497	28.089	0.39927	-3.13	0.0017479	0.01565	CALHM1	calcium homeostasis modulator 1
55967	1.7841	2263.3	0.57004	3.1298	0.0017495	0.015656	NDUFA12	NADH:ubiquinone oxidoreductase subunit A12
283008	2.4179	9.1924	0.77268	3.1293	0.0017522	0.015671	NUTM2E	NUT family member 2E
57524	-1.779	69.495	0.56853	-3.1292	0.0017531	0.015671	CASKIN1	CASK interacting protein 1
7087	2.3902	315.38	0.76412	3.128	0.0017602	0.015725	ICAM5	intercellular adhesion molecule 5
11059	1.1302	958.98	0.36148	3.1266	0.0017683	0.015789	WWP1	WW domain containing E3 ubiquitin protein ligase 1
94241	-1.0334	843.23	0.33098	-3.1221	0.0017955	0.016023	TP53INP1	tumor protein p53 inducible nuclear protein 1
140686	-2.1371	91.586	0.68462	-3.1216	0.0017986	0.016042	WFDC3	WAP four-disulfide core domain 3
5187	1.2106	19994	0.38786	3.1212	0.0018012	0.016047	PER1	period circadian regulator 1
5313	-2.105	34.514	0.6745	-3.1208	0.0018037	0.016061	PKLR	pyruvate kinase L/R
9892	-2.1334	77.698	0.68387	-3.1195	0.0018114	0.016108	SNAP91	synaptosome associated protein 91
5027	-1.4213	995.85	0.45567	-3.1193	0.0018131	0.016108	P2RX7	purinergic receptor P2X 7
3987	1.1507	857.9	0.36895	3.1188	0.0018159	0.016124	LIMS1	LIM zinc finger domain containing 1
6925	1.0357	4997.6	0.3321	3.1186	0.0018174	0.016128	TCF4	transcription factor 4
78990	1.0017	101.96	0.32122	3.1184	0.0018183	0.016128	OTUB2	"OTU deubiquitinase, ubiquitin aldehyde binding 2"
94103	1.0467	1307.9	0.3358	3.1171	0.0018267	0.016193	ORMDL3	ORMDL sphingolipid biosynthesis regulator 3
58	-2.9247	1531.8	0.9384	-3.1167	0.0018289	0.016203	ACTA1	"actin alpha 1, skeletal muscle"
55333	1.5578	7.0551	0.50011	3.1149	0.00184	0.016284	SYNJ2BP	synaptojanin 2 binding protein
26253	2.1715	73.208	0.69722	3.1145	0.0018427	0.016299	CLEC4E	C-type lectin domain family 4 member E
3249	-1.9312	148.36	0.62028	-3.1135	0.0018489	0.016345	HPN	hepsin
1490	1.7883	16818	0.57448	3.113	0.0018522	0.016365	CCN2	cellular communication network factor 2
140700	-1.3023	68.844	0.41845	-3.1122	0.0018573	0.016397	SAMD10	sterile alpha motif domain containing 10
2534	1.7289	9939.6	0.55554	3.1121	0.0018578	0.016397	FYN	"FYN proto-oncogene, Src family tyrosine kinase"
128218	-2.6239	5.1379	0.84362	-3.1103	0.0018691	0.016469	TMEM125	transmembrane protein 125
922	-2.1455	21.709	0.68983	-3.1102	0.0018693	0.016469	CD5L	CD5 molecule like
6476	-2.5709	12.223	0.82675	-3.1097	0.0018728	0.016484	SI	sucrase-isomaltase
91608	-2.2554	345.73	0.72548	-3.1088	0.0018784	0.016516	RASL10B	RAS like family 10 member B
2705	-3.2274	9.3122	1.0383	-3.1084	0.0018807	0.016526	GJB1	gap junction protein beta 1
9182	2.0861	397.02	0.67125	3.1078	0.0018851	0.01655	RASSF9	Ras association domain family member 9
407020	-1.8753	11.546	0.60345	-3.1077	0.0018855	0.01655	MIR28	microRNA 28
114132	1.3825	111.31	0.44499	3.1068	0.0018913	0.016591	SIGLEC11	sialic acid binding Ig like lectin 11
6097	-2.0212	46.451	0.65068	-3.1063	0.0018947	0.016612	RORC	RAR related orphan receptor C
26167	2.1839	278	0.70322	3.1055	0.0018993	0.016635	PCDHB5	protocadherin beta 5
3169	-2.4746	35.385	0.79738	-3.1034	0.0019128	0.016743	FOXA1	forkhead box A1
57520	1.2232	2179.7	0.39427	3.1024	0.0019193	0.016792	HECW2	"HECT, C2 and WW domain containing E3 ubiquitin protein ligase 2"
1647	-1.1786	1955.5	0.38006	-3.101	0.0019285	0.016862	GADD45A	growth arrest and DNA damage inducible alpha
9953	2.1101	331.01	0.68063	3.1002	0.001934	0.016902	HS3ST3B1	heparan sulfate-glucosamine 3-sulfotransferase 3B1
414061	-2.8077	6.162	0.90589	-3.0994	0.0019392	0.016938	DNAJB3	DnaJ heat shock protein family (Hsp40) member B3
23480	1.6844	159.37	0.54351	3.0992	0.0019407	0.016941	SEC61G	SEC61 translocon subunit gamma
23255	-1.9317	8479.6	0.62344	-3.0985	0.0019451	0.016971	MTCL1	microtubule crosslinking factor 1
79777	-1.2415	660.5	0.40083	-3.0973	0.0019532	0.017029	ACBD4	acyl-CoA binding domain containing 4
150372	1.7389	244.38	0.56146	3.0972	0.0019539	0.017029	NFAM1	NFAT activating protein with ITAM motif 1
51087	-2.2399	48.413	0.72335	-3.0966	0.0019577	0.017053	YBX2	Y-box binding protein 2
113220	-2.2667	62.703	0.73206	-3.0963	0.0019597	0.017061	KIF12	kinesin family member 12
51161	-1.1828	461.58	0.38202	-3.0961	0.0019609	0.017062	C3orf18	chromosome 3 open reading frame 18
375790	1.2567	7811.1	0.40599	3.0954	0.0019653	0.017077	AGRN	agrin
79827	2.0065	1615.4	0.64834	3.0949	0.0019691	0.017096	CLMP	CXADR like membrane protein
5443	1.707	28.987	0.5518	3.0935	0.0019783	0.017157	POMC	proopiomelanocortin
84439	1.4631	663.88	0.47327	3.0914	0.0019919	0.017258	HHIPL1	HHIP like 1
284	1.7973	811.16	0.5814	3.0914	0.0019921	0.017258	ANGPT1	angiopoietin 1
733	-1.7672	68.767	0.57167	-3.0913	0.0019931	0.017258	C8G	complement C8 gamma chain
107984138	2.8434	13.854	0.92077	3.0881	0.0020144	0.017424	LOC107984138	serine/threonine-protein kinase SMG1-like
84665	2.3947	92.919	0.77558	3.0877	0.0020173	0.017432	MYPN	myopalladin
390093	-2.47	3.3489	0.79997	-3.0876	0.0020175	0.017432	OR10A6	olfactory receptor family 10 subfamily A member 6 (gene/pseudogene)
344901	-2.9641	7.3715	0.96045	-3.0862	0.0020275	0.017509	OSTN	osteocrin
10841	-2.0979	471.8	0.68013	-3.0845	0.0020387	0.017586	FTCD	formimidoyltransferase cyclodeaminase
256369	-2.6553	7.4018	0.86096	-3.0841	0.0020415	0.017602	CCDC197	coiled-coil domain containing 197
160428	1.6258	2454	0.52719	3.0838	0.0020435	0.017609	ALDH1L2	aldehyde dehydrogenase 1 family member L2
80237	-1.1719	16.153	0.38005	-3.0836	0.0020449	0.01761	ELL3	elongation factor for RNA polymerase II 3
84623	1.483	176.83	0.48098	3.0833	0.0020469	0.01761	KIRREL3	kirre like nephrin family adhesion molecule 3
120237	-1.97	11.188	0.63894	-3.0832	0.0020478	0.01761	DBX1	developing brain homeobox 1
7020	1.8772	44.623	0.60884	3.0832	0.0020481	0.01761	TFAP2A	transcription factor AP-2 alpha
51517	-1.1232	1782.1	0.36436	-3.0828	0.002051	0.017622	NCKIPSD	NCK interacting protein with SH3 domain
10411	1.6843	1322.8	0.54665	3.0811	0.0020622	0.017684	RAPGEF3	Rap guanine nucleotide exchange factor 3
4908	-2.4102	796.12	0.78249	-3.0801	0.0020691	0.017725	NTF3	neurotrophin 3
8331	1.5372	644.98	0.49909	3.0799	0.0020704	0.017727	H2AC14	H2A clustered histone 14
338872	2.2827	10.29	0.74147	3.0786	0.0020799	0.017789	C1QTNF9	C1q and TNF related 9
134637	1.1403	345.39	0.37056	3.0772	0.0020897	0.017863	ADAT2	adenosine deaminase tRNA specific 2
51762	1.2197	1797.4	0.39642	3.0769	0.0020919	0.017872	RAB8B	"RAB8B, member RAS oncogene family"
9758	-2.2517	110.46	0.73187	-3.0766	0.0020936	0.017877	FRMPD4	FERM and PDZ domain containing 4
6295	-1.9094	12.744	0.62081	-3.0756	0.0021008	0.01792	SAG	S-antigen visual arrestin
4609	1.6106	5712	0.52384	3.0745	0.0021084	0.017973	MYC	"MYC proto-oncogene, bHLH transcription factor"
64094	-1.7137	2184.2	0.5575	-3.0739	0.002113	0.017995	SMOC2	SPARC related modular calcium binding 2
55707	1.4215	2378	0.46259	3.0729	0.0021201	0.018039	NECAP2	NECAP endocytosis associated 2
8408	-1.0793	5533.4	0.35125	-3.0728	0.0021203	0.018039	ULK1	unc-51 like autophagy activating kinase 1
88	-2.1916	613.4	0.71327	-3.0727	0.0021216	0.01804	ACTN2	actinin alpha 2
9956	-2.1263	371.79	0.69232	-3.0714	0.0021309	0.0181	HS3ST2	heparan sulfate-glucosamine 3-sulfotransferase 2
3707	-1.3777	5809.4	0.44858	-3.0713	0.0021313	0.0181	ITPKB	inositol-trisphosphate 3-kinase B
203859	-2.4471	355.63	0.79711	-3.0699	0.0021411	0.018158	ANO5	anoctamin 5
58512	-1.7396	128.22	0.56676	-3.0694	0.0021451	0.018182	DLGAP3	DLG associated protein 3
196415	-2.3295	7.7104	0.75907	-3.0689	0.0021484	0.018191	C12orf77	chromosome 12 open reading frame 77
85443	1.6124	82.043	0.52541	3.0689	0.0021484	0.018191	DCLK3	doublecortin like kinase 3
10742	-1.861	1016.5	0.60676	-3.067	0.0021619	0.018281	RAI2	retinoic acid induced 2
57211	1.488	680.48	0.48518	3.067	0.0021625	0.018281	ADGRG6	adhesion G protein-coupled receptor G6
57089	1.3746	1221	0.4483	3.0661	0.0021685	0.018322	ENTPD7	ectonucleoside triphosphate diphosphohydrolase 7
431707	3.1496	45.926	1.0273	3.0658	0.002171	0.01833	LHX8	LIM homeobox 8
254122	-1.151	386.87	0.37551	-3.0653	0.0021746	0.018345	SNX32	sorting nexin 32
8838	-1.8428	25.164	0.60126	-3.065	0.002177	0.018355	CCN6	cellular communication network factor 6
646817	3.4118	3.7139	1.1139	3.0629	0.0021917	0.018459	SETSIP	SET like protein
81029	1.9517	321.79	0.63725	3.0627	0.0021933	0.018463	WNT5B	Wnt family member 5B
1902	1.9964	2377.3	0.65213	3.0614	0.0022034	0.018523	LPAR1	lysophosphatidic acid receptor 1
8911	2.2607	145.56	0.73847	3.0613	0.0022038	0.018523	CACNA1I	calcium voltage-gated channel subunit alpha1 I
340348	1.8462	264.72	0.60312	3.061	0.0022057	0.018529	TSPAN33	tetraspanin 33
84144	-1.3448	672.97	0.43941	-3.0605	0.00221	0.018549	SYDE2	synapse defective Rho GTPase homolog 2
5979	2.2162	393.1	0.72414	3.0604	0.0022104	0.018549	RET	ret proto-oncogene
55088	1.3169	986.28	0.43064	3.0581	0.0022275	0.018683	CCDC186	coiled-coil domain containing 186
57101	1.4307	547.94	0.46811	3.0563	0.0022405	0.018772	ANO2	anoctamin 2
387758	1.2568	2168.4	0.41125	3.056	0.0022432	0.018785	FIBIN	fin bud initiation factor homolog
85480	-2.266	31.717	0.74187	-3.0544	0.0022548	0.018863	TSLP	thymic stromal lymphopoietin
64978	-1.0887	19.971	0.35646	-3.054	0.0022579	0.018878	MRPL38	mitochondrial ribosomal protein L38
6511	-2.1346	8.3163	0.69901	-3.0537	0.0022606	0.018891	SLC1A6	solute carrier family 1 member 6
255043	2.7009	1.9053	0.88476	3.0527	0.0022681	0.018944	TMEM86B	transmembrane protein 86B
503639	2.9212	2.4564	0.95706	3.0522	0.0022714	0.018956	DUXAP10	double homeobox A pseudogene 10
11279	-1.8928	1498.3	0.62014	-3.0522	0.0022719	0.018956	KLF8	Kruppel like factor 8
2036	-1.0382	3454.2	0.34038	-3.0502	0.0022871	0.019063	EPB41L1	erythrocyte membrane protein band 4.1 like 1
338651	-3.0663	2.0959	1.0055	-3.0495	0.0022924	0.019098	KRTAP5-AS1	KRTAP5-1/KRTAP5-2 antisense RNA 1
203328	-1.7526	182.26	0.57492	-3.0484	0.0023006	0.019129	SUSD3	sushi domain containing 3
57467	-2.6545	286.47	0.8708	-3.0484	0.002301	0.019129	HHATL	hedgehog acyltransferase like
6664	2.0744	81.163	0.68057	3.0481	0.0023032	0.019138	SOX11	SRY-box transcription factor 11
6497	1.0473	4451	0.34374	3.0467	0.0023138	0.019216	SKI	SKI proto-oncogene
9900	-1.7482	1202.2	0.57399	-3.0457	0.0023215	0.01927	SV2A	synaptic vesicle glycoprotein 2A
5796	1.5235	5463.2	0.50039	3.0446	0.0023301	0.019331	PTPRK	protein tyrosine phosphatase receptor type K
100130311	1.4526	107.46	0.47721	3.0439	0.0023354	0.019362	C17orf107	chromosome 17 open reading frame 107
4753	-2.1607	465.25	0.70989	-3.0437	0.0023368	0.019362	NELL2	neural EGFL like 2
23308	1.1344	37.819	0.37307	3.0406	0.002361	0.019547	ICOSLG	inducible T cell costimulator ligand
200942	-1.189	753.73	0.3911	-3.04	0.0023654	0.019574	KLHDC8B	kelch domain containing 8B
5010	1.853	195.92	0.60971	3.0391	0.0023727	0.019624	CLDN11	claudin 11
55166	1.0139	73.837	0.33374	3.0379	0.002382	0.019691	CENPQ	centromere protein Q
255798	-2.5237	2.9389	0.83092	-3.0372	0.0023875	0.019716	SMCO1	single-pass membrane protein with coiled-coil domains 1
80133	2.4467	291.1	0.80612	3.0352	0.0024041	0.019842	MROH9	maestro heat like repeat family member 9
51313	1.5815	2408.5	0.52129	3.0338	0.002415	0.019908	GASK1B	golgi associated kinase 1B
1634	2.1221	40645	0.69958	3.0333	0.0024186	0.019921	DCN	decorin
170850	-2.2456	48.358	0.74035	-3.0332	0.0024201	0.019923	KCNG3	potassium voltage-gated channel modifier subfamily G member 3
387775	-2.2094	17.901	0.72861	-3.0323	0.0024268	0.019968	SLC22A10	solute carrier family 22 member 10
6442	-2.2845	1289.5	0.75354	-3.0317	0.0024318	0.019993	SGCA	sarcoglycan alpha
79047	-1.4241	2109.2	0.46983	-3.031	0.0024372	0.020023	KCTD15	potassium channel tetramerization domain containing 15
57538	-1.6401	4864.4	0.54118	-3.0306	0.0024409	0.020043	ALPK3	alpha kinase 3
405753	-2.5133	113.21	0.82946	-3.03	0.0024457	0.020072	DUOXA2	dual oxidase maturation factor 2
51617	-1.5563	6.6843	0.51368	-3.0296	0.0024484	0.020085	NSG2	neuronal vesicle trafficking associated 2
55222	-1.1406	151.03	0.37658	-3.0289	0.0024548	0.020126	LRRC20	leucine rich repeat containing 20
60673	1.1739	227.72	0.38766	3.0282	0.0024601	0.020149	ATG101	autophagy related 101
254552	-1.0258	148.72	0.33876	-3.028	0.0024618	0.020152	NUDT8	nudix hydrolase 8
728361	-1.3776	57.18	0.45506	-3.0273	0.0024672	0.020177	OVOL3	ovo like zinc finger 3
7042	1.3687	1058	0.45222	3.0265	0.0024737	0.020209	TGFB2	transforming growth factor beta 2
347051	-1.3627	21.647	0.45028	-3.0262	0.0024763	0.020211	SLC10A5	solute carrier family 10 member 5
646498	-1.4986	18.644	0.49527	-3.0258	0.0024795	0.020226	C3orf84	chromosome 3 open reading frame 84
1915	1.6418	5533.4	0.54277	3.0248	0.0024883	0.020287	EEF1A1	eukaryotic translation elongation factor 1 alpha 1
3149	1.5043	55.106	0.4974	3.0243	0.002492	0.020307	HMGB3	high mobility group box 3
5829	1.3225	10696	0.43734	3.0239	0.0024955	0.020325	PXN	paxillin
54575	-2.8177	9.5846	0.93208	-3.023	0.0025025	0.020362	UGT1A10	UDP glucuronosyltransferase family 1 member A10
54541	1.3971	2845.8	0.46226	3.0224	0.0025081	0.020394	DDIT4	DNA damage inducible transcript 4
9241	2.5616	39.396	0.84774	3.0217	0.0025139	0.020423	NOG	noggin
2277	2.4655	352.84	0.81628	3.0205	0.0025238	0.020493	VEGFD	vascular endothelial growth factor D
4745	2.3001	61.214	0.76162	3.02	0.0025274	0.020512	NELL1	neural EGFL like 1
9586	1.6851	2768.1	0.55811	3.0193	0.0025337	0.020549	CREB5	cAMP responsive element binding protein 5
1365	-1.0499	34.072	0.34773	-3.0192	0.0025345	0.020549	CLDN3	claudin 3
85021	1.6477	4783.6	0.5458	3.0189	0.0025369	0.020558	REPS1	RALBP1 associated Eps domain containing 1
9390	-1.0716	118.22	0.35501	-3.0185	0.00254	0.020572	SLC22A13	solute carrier family 22 member 13
92344	1.5197	1093.3	0.50369	3.0171	0.002552	0.020659	GORAB	"golgin, RAB6 interacting"
54507	1.444	5429.5	0.47876	3.0161	0.0025602	0.020716	ADAMTSL4	ADAMTS like 4
2171	1.5123	68.477	0.50147	3.0157	0.0025635	0.020731	FABP5	fatty acid binding protein 5
6201	1.387	176.82	0.45995	3.0156	0.002565	0.020733	RPS7	ribosomal protein S7
3857	-2.1195	7.5002	0.70304	-3.0148	0.0025711	0.020772	KRT9	keratin 9
138883	-2.3421	29.545	0.7771	-3.0139	0.0025792	0.020816	OR1N1	olfactory receptor family 1 subfamily N member 1
51224	-1.179	94.12	0.39124	-3.0135	0.0025827	0.020834	ELOA2	elongin A2
4892	-1.9443	41.44	0.64531	-3.013	0.002587	0.020858	NRAP	nebulin related anchoring protein
444	1.1446	7635.8	0.38003	3.0118	0.0025967	0.020926	ASPH	aspartate beta-hydroxylase
8030	-1.1182	2989.7	0.37135	-3.0112	0.0026022	0.020958	CCDC6	coiled-coil domain containing 6
84251	-2.3979	4069.4	0.79674	-3.0096	0.0026156	0.021047	SGIP1	SH3GL interacting endocytic adaptor 1
4353	1.8847	55.963	0.62634	3.0092	0.0026197	0.021059	MPO	myeloperoxidase
284013	1.4623	127.92	0.48601	3.0089	0.0026222	0.021059	VMO1	vitelline membrane outer layer 1 homolog
1491	1.0564	228.53	0.35111	3.0088	0.0026227	0.021059	CTH	cystathionine gamma-lyase
967	1.5105	13612	0.50205	3.0087	0.0026233	0.021059	CD63	CD63 molecule
390110	-1.9155	32.906	0.63667	-3.0087	0.0026236	0.021059	ACCSL	1-aminocyclopropane-1-carboxylate synthase homolog (inactive) like
165215	1.6107	1144.6	0.53559	3.0073	0.0026355	0.021132	FAM171B	family with sequence similarity 171 member B
84679	1.3735	424.08	0.45688	3.0063	0.0026447	0.021189	SLC9A7	solute carrier family 9 member A7
8894	1.5254	364.86	0.50743	3.0062	0.0026454	0.021189	EIF2S2	eukaryotic translation initiation factor 2 subunit beta
126006	-1.244	42.475	0.41382	-3.0061	0.0026465	0.021189	PCP2	Purkinje cell protein 2
860	1.6841	1190.6	0.56038	3.0053	0.0026535	0.021234	RUNX2	RUNX family transcription factor 2
5832	1.3055	4052.9	0.43472	3.0032	0.0026715	0.021342	ALDH18A1	aldehyde dehydrogenase 18 family member A1
6649	-1.5616	2346.6	0.51998	-3.0031	0.0026722	0.021342	SOD3	superoxide dismutase 3
79946	-2.0715	2.9799	0.69005	-3.0019	0.0026828	0.021416	C10orf95	chromosome 10 open reading frame 95
80303	2.0316	364.16	0.67682	3.0017	0.0026852	0.021424	EFHD1	EF-hand domain family member D1
1305	2.0629	645.89	0.6874	3.0011	0.0026902	0.021453	COL13A1	collagen type XIII alpha 1 chain
2596	2.3005	147.65	0.76671	3.0004	0.0026959	0.021488	GAP43	growth associated protein 43
85302	-1.2598	196.22	0.42017	-2.9982	0.0027156	0.021618	FBF1	Fas binding factor 1
1215	1.4098	46.219	0.47022	2.9982	0.0027161	0.021618	CMA1	chymase 1
8510	2.2845	28.308	0.76212	2.9976	0.0027213	0.021648	MMP23B	matrix metallopeptidase 23B
387804	-1.7032	34.343	0.56828	-2.9971	0.002726	0.021663	VSTM5	V-set and transmembrane domain containing 5
116150	1.2937	110.66	0.4319	2.9954	0.002741	0.021763	NUS1	NUS1 dehydrodolichyl diphosphate synthase subunit
2918	-2.1366	107.13	0.71338	-2.995	0.0027446	0.021769	GRM8	glutamate metabotropic receptor 8
2131	1.3078	4817.5	0.43667	2.995	0.0027447	0.021769	EXT1	exostosin glycosyltransferase 1
57139	-2.1288	1094.8	0.71097	-2.9942	0.0027519	0.021803	RGL3	ral guanine nucleotide dissociation stimulator like 3
4060	1.7877	14384	0.59708	2.994	0.0027531	0.021803	LUM	lumican
5228	1.8083	686.39	0.60415	2.9931	0.0027619	0.021862	PGF	placental growth factor
84125	2.4395	49.89	0.81543	2.9917	0.0027745	0.02194	LRRIQ1	leucine rich repeats and IQ motif containing 1
23544	2.1925	145.73	0.73306	2.9909	0.0027817	0.021976	SEZ6L	seizure related 6 homolog like
4015	1.6614	4011.4	0.55566	2.99	0.0027902	0.022029	LOX	lysyl oxidase
23429	1.0247	979	0.34272	2.9898	0.0027918	0.022029	RYBP	RING1 and YY1 binding protein
114827	1.8291	454.64	0.61179	2.9897	0.0027925	0.022029	FHAD1	forkhead associated phosphopeptide binding domain 1
55304	1.1851	747.58	0.3965	2.9888	0.0028006	0.022082	SPTLC3	serine palmitoyltransferase long chain base subunit 3
80114	1.2385	2330.2	0.41451	2.988	0.0028083	0.02212	BICC1	BicC family RNA binding protein 1
6996	1.059	238.1	0.35454	2.9871	0.0028167	0.022163	TDG	thymine DNA glycosylase
222865	-2.2109	52.545	0.7402	-2.9869	0.0028178	0.022163	TMEM130	transmembrane protein 130
254427	1.5375	52.789	0.51481	2.9866	0.0028211	0.022175	PROSER2	proline and serine rich 2
85474	1.2455	129.56	0.41709	2.9862	0.0028246	0.022175	LBX2	ladybird homeobox 2
147111	2.4678	109.71	0.82641	2.9862	0.0028249	0.022175	NOTUM	"notum, palmitoleoyl-protein carboxylesterase"
4010	2.3274	30.504	0.7796	2.9853	0.0028328	0.022226	LMX1B	LIM homeobox transcription factor 1 beta
8356	1.6957	778.09	0.56806	2.985	0.0028353	0.022235	H3C12	H3 clustered histone 12
4608	-2.355	98.447	0.78929	-2.9837	0.002848	0.022321	MYBPH	myosin binding protein H
6608	1.5963	3162.1	0.53503	2.9836	0.0028491	0.022321	SMO	"smoothened, frizzled class receptor"
8334	1.1983	2061.1	0.40174	2.9828	0.0028562	0.022361	H2AC6	H2A clustered histone 6
153571	2.6724	23.502	0.89597	2.9827	0.002857	0.022361	C5orf38	chromosome 5 open reading frame 38
440689	1.3159	1865.5	0.44122	2.9823	0.0028608	0.02238	H2BC18	H2B clustered histone 18
6567	1.2446	823.36	0.41736	2.982	0.0028634	0.022384	SLC16A2	solute carrier family 16 member 2
85446	-1.1549	1026.1	0.38751	-2.9802	0.0028803	0.022495	ZFHX2	zinc finger homeobox 2
339855	-1.9582	270.86	0.65731	-2.979	0.0028915	0.022554	KY	kyphoscoliosis peptidase
6039	1.6837	326.32	0.56546	2.9775	0.0029059	0.022656	RNASE6	ribonuclease A family member k6
57379	1.8651	16.665	0.62654	2.9768	0.0029129	0.022699	AICDA	activation induced cytidine deaminase
154661	-1.7351	101.09	0.58296	-2.9764	0.0029161	0.022713	RUNDC3B	RUN domain containing 3B
2070	1.7026	307.85	0.57217	2.9757	0.0029235	0.022752	EYA4	EYA transcriptional coactivator and phosphatase 4
6546	-1.3534	4918.5	0.45485	-2.9755	0.002925	0.022752	SLC8A1	solute carrier family 8 member A1
25924	-1.9773	890.89	0.66455	-2.9754	0.0029258	0.022752	MYRIP	myosin VIIA and Rab interacting protein
441272	1.2041	122.66	0.40469	2.9753	0.0029267	0.022752	SPDYE3	speedy/RINGO cell cycle regulator family member E3
387778	-1.6118	9.7909	0.5418	-2.9749	0.0029305	0.02277	SPDYC	speedy/RINGO cell cycle regulator family member C
51599	-1.5648	862.95	0.52612	-2.9742	0.0029371	0.02281	LSR	lipolysis stimulated lipoprotein receptor
56063	1.4543	1064.1	0.48912	2.9733	0.0029466	0.022873	TMEM234	transmembrane protein 234
65268	-2.6096	2784.1	0.87796	-2.9724	0.0029551	0.022928	WNK2	WNK lysine deficient protein kinase 2
3912	1.3342	40531	0.44911	2.9706	0.0029718	0.023035	LAMB1	laminin subunit beta 1
2004	1.2725	2749.7	0.42838	2.9705	0.0029734	0.023036	ELK3	ETS transcription factor ELK3
231	1.1642	831.37	0.39196	2.9701	0.0029765	0.02305	AKR1B1	aldo-keto reductase family 1 member B
6582	-1.8867	18.564	0.63592	-2.9669	0.0030078	0.023258	SLC22A2	solute carrier family 22 member 2
347475	-2.5938	1.9617	0.87436	-2.9666	0.0030114	0.023275	CCDC160	coiled-coil domain containing 160
4907	1.4606	2980.3	0.49244	2.9661	0.0030161	0.0233	NT5E	5'-nucleotidase ecto
100170229	-1.0015	157.19	0.33771	-2.9657	0.0030202	0.023318	SRRM5	serine/arginine repetitive matrix 5
55629	1.6203	130.57	0.54639	2.9656	0.0030214	0.023318	PNRC2	proline rich nuclear receptor coactivator 2
84073	-1.592	508.49	0.53686	-2.9653	0.0030236	0.023324	MYCBPAP	MYCBP associated protein
3043	1.9907	3887.8	0.67159	2.9642	0.0030349	0.023386	HBB	hemoglobin subunit beta
346389	-1.7195	94.585	0.58009	-2.9641	0.0030352	0.023386	MACC1	MET transcriptional regulator MACC1
151354	-1.6487	329.64	0.55621	-2.9641	0.003036	0.023386	LRATD1	LRAT domain containing 1
3066	1.2436	3111.3	0.41968	2.9632	0.003045	0.023444	HDAC2	histone deacetylase 2
9635	2.53	82.081	0.85391	2.9628	0.0030483	0.023458	CLCA2	chloride channel accessory 2
57559	1.2084	519.77	0.40793	2.9622	0.0030549	0.023494	STAMBPL1	STAM binding protein like 1
64231	1.5575	1476.3	0.52583	2.9621	0.0030559	0.023494	MS4A6A	membrane spanning 4-domains A6A
353189	2.0869	58.174	0.70459	2.9619	0.0030576	0.023496	SLCO4C1	solute carrier organic anion transporter family member 4C1
728498	2.3216	22.41	0.78388	2.9617	0.0030593	0.023497	GOLGA8H	golgin A8 family member H
166979	-2.1689	29.123	0.7324	-2.9614	0.0030627	0.023501	CDC20B	cell division cycle 20B
492	-2.0456	120.07	0.69089	-2.9608	0.0030686	0.023535	ATP2B3	ATPase plasma membrane Ca2+ transporting 3
81786	-1.6893	69.669	0.57076	-2.9598	0.0030785	0.02359	TRIM7	tripartite motif containing 7
284656	-1.7813	18.579	0.60186	-2.9598	0.0030788	0.02359	EPHA10	EPH receptor A10
51237	-1.9698	114.59	0.66556	-2.9596	0.0030801	0.02359	MZB1	marginal zone B and B1 cell specific protein
121278	2.2686	62.861	0.76713	2.9572	0.0031041	0.023739	TPH2	tryptophan hydroxylase 2
4000	1.1892	15455	0.4023	2.956	0.0031167	0.023824	LMNA	lamin A/C
3768	1.6725	313.93	0.56587	2.9557	0.0031196	0.023835	KCNJ12	potassium inwardly rectifying channel subfamily J member 12
64800	-1.6045	342.04	0.54288	-2.9554	0.0031225	0.023846	EFCAB6	EF-hand calcium binding domain 6
90665	2.4128	6.4473	0.81647	2.9551	0.0031258	0.02386	TBL1Y	transducin beta like 1 Y-linked
351	1.1023	30500	0.37305	2.9548	0.0031292	0.023874	APP	amyloid beta precursor protein
11015	1.2845	917.1	0.43479	2.9543	0.003134	0.023899	KDELR3	KDEL endoplasmic reticulum protein retention receptor 3
55901	1.3383	668.2	0.4531	2.9536	0.003141	0.023941	THSD1	thrombospondin type 1 domain containing 1
56899	-2.0477	1038.6	0.69341	-2.9532	0.0031454	0.023964	ANKS1B	ankyrin repeat and sterile alpha motif domain containing 1B
114786	-2.2075	10.542	0.74777	-2.9521	0.0031563	0.024024	XKR4	XK related 4
246721	2.9481	3.7658	0.99933	2.9501	0.0031765	0.024138	POLR2J2	RNA polymerase II subunit J2
55726	-1.0542	1811.3	0.35735	-2.95	0.0031779	0.024138	INTS13	integrator complex subunit 13
10186	1.2216	1876.7	0.4141	2.95	0.003178	0.024138	LHFPL6	LHFPL tetraspan subfamily member 6
4151	-2.2621	73.788	0.76683	-2.9499	0.0031788	0.024138	MB	myoglobin
2647	-1.056	423.04	0.35814	-2.9487	0.0031913	0.02421	BLOC1S1	biogenesis of lysosomal organelles complex 1 subunit 1
440050	1.7797	5.2081	0.60363	2.9483	0.003195	0.024215	KRTAP5-7	keratin associated protein 5-7
83723	-1.8839	100.99	0.63916	-2.9475	0.0032041	0.024268	TLCD3B	TLC domain containing 3B
4146	1.813	65.625	0.61513	2.9474	0.003205	0.024268	MATN1	matrilin 1
83443	1.3642	1658.3	0.46303	2.9461	0.0032176	0.024341	SF3B5	splicing factor 3b subunit 5
105378803	-2.0279	56.149	0.68848	-2.9455	0.0032246	0.024378	LRRC53	leucine rich repeat containing 53
10660	2.6976	14.992	0.91608	2.9447	0.0032323	0.024417	LBX1	ladybird homeobox 1
1114	-2.1511	35.05	0.73058	-2.9444	0.0032355	0.024418	CHGB	chromogranin B
6913	1.4529	1029.3	0.49359	2.9435	0.003245	0.024479	TBX15	T-box transcription factor 15
83990	-1.4636	2528.9	0.49736	-2.9427	0.0032535	0.024532	BRIP1	BRCA1 interacting protein C-terminal helicase 1
590	-2.1004	2512.8	0.71391	-2.9421	0.0032601	0.024569	BCHE	butyrylcholinesterase
285761	1.2073	989.87	0.41041	2.9416	0.0032648	0.024594	DCBLD1	"discoidin, CUB and LCCL domain containing 1"
1144	1.6213	18.176	0.55144	2.9402	0.0032798	0.024695	CHRND	cholinergic receptor nicotinic delta subunit
2859	-1.335	158.94	0.45427	-2.9387	0.0032957	0.024791	GPR35	G protein-coupled receptor 35
6947	-2.1529	30.141	0.73272	-2.9382	0.003301	0.024808	TCN1	transcobalamin 1
719	1.7217	1457.9	0.58609	2.9376	0.0033075	0.024845	C3AR1	complement C3a receptor 1
10319	2.0957	1103.6	0.71359	2.9368	0.0033157	0.024883	LAMC3	laminin subunit gamma 3
79018	-1.0612	369.16	0.36146	-2.9359	0.0033258	0.024947	GID4	GID complex subunit 4 homolog
26034	-1.6022	336.2	0.54584	-2.9354	0.0033314	0.024963	IPCEF1	interaction protein for cytohesin exchange factors 1
58476	-1.0321	783.07	0.3516	-2.9353	0.0033326	0.024963	TP53INP2	tumor protein p53 inducible nuclear protein 2
81501	-2.2876	77.959	0.77942	-2.935	0.0033354	0.024963	DCSTAMP	dendrocyte expressed seven transmembrane protein
837	1.0604	1757	0.36136	2.9345	0.0033408	0.02499	CASP4	caspase 4
3993	-1.295	561.53	0.44132	-2.9343	0.0033435	0.024998	LLGL2	LLGL scribble cell polarity complex component 2
11095	-2.146	371.34	0.7315	-2.9337	0.003349	0.025028	ADAMTS8	ADAM metallopeptidase with thrombospondin type 1 motif 8
10346	1.1919	3784.2	0.40637	2.933	0.0033572	0.025077	TRIM22	tripartite motif containing 22
200765	1.1725	70.826	0.39996	2.9316	0.0033727	0.025182	TIGD1	tigger transposable element derived 1
7456	1.019	2455.2	0.34769	2.9309	0.0033803	0.025202	WIPF1	WAS/WASL interacting protein family member 1
762	2.2378	262.57	0.76356	2.9308	0.0033812	0.025202	CA4	carbonic anhydrase 4
1113	-1.6407	100.64	0.55981	-2.9307	0.0033817	0.025202	CHGA	chromogranin A
400746	-2.2842	4.2117	0.77955	-2.9301	0.0033885	0.025233	NCMAP	non-compact myelin associated protein
2793	1.7573	18.76	0.59975	2.93	0.0033891	0.025233	GNGT2	G protein subunit gamma transducin 2
387640	-1.5216	171.42	0.51953	-2.9288	0.0034031	0.025326	SKIDA1	SKI/DACH domain containing 1
6718	-2.2056	7.9477	0.75325	-2.9282	0.0034098	0.025364	AKR1D1	aldo-keto reductase family 1 member D1
26256	-1.3901	442.02	0.47483	-2.9276	0.0034162	0.025398	CABYR	calcium binding tyrosine phosphorylation regulated
5106	-1.1935	1798.7	0.40769	-2.9274	0.0034176	0.025398	PCK2	"phosphoenolpyruvate carboxykinase 2, mitochondrial"
7139	-1.331	23.741	0.4547	-2.9273	0.0034191	0.025398	TNNT2	"troponin T2, cardiac type"
3167	2.8864	7.512	0.9861	2.9271	0.0034214	0.025403	HMX2	H6 family homeobox 2
7348	-1.1131	26.999	0.38047	-2.9257	0.0034371	0.025508	UPK1B	uroplakin 1B
79850	1.1032	653.31	0.3773	2.9239	0.0034571	0.025623	TLCD3A	TLC domain containing 3A
285855	1.1431	333.65	0.39097	2.9238	0.0034573	0.025623	RPL7L1	ribosomal protein L7 like 1
286234	-1.5214	22.662	0.52051	-2.9228	0.0034687	0.025695	SPATA31E1	SPATA31 subfamily E member 1
3624	-1.819	1836.6	0.62255	-2.9219	0.0034794	0.025762	INHBA	inhibin subunit beta A
116832	-1.7921	87.065	0.61352	-2.921	0.003489	0.025821	RPL39L	ribosomal protein L39 like
256158	-2.4052	18763	0.82352	-2.9206	0.0034936	0.025844	HMCN2	hemicentin 2
23157	1.2924	2205.4	0.44293	2.9178	0.0035249	0.026051	SEPTIN6	septin 6
6168	1.3215	476.92	0.453	2.9172	0.0035314	0.026078	RPL37A	ribosomal protein L37a
728340	2.9915	20.943	1.0255	2.9172	0.0035318	0.026078	GTF2H2C	GTF2H2 family member C
23037	1.2085	3788.1	0.41434	2.9167	0.0035372	0.026106	PDZD2	PDZ domain containing 2
196446	2.291	1373.9	0.78552	2.9165	0.0035397	0.026112	MYRFL	myelin regulatory factor like
388743	-1.8615	23.38	0.63861	-2.9149	0.0035581	0.026212	CAPN8	calpain 8
9254	1.9978	414.01	0.68586	2.9129	0.0035811	0.02636	CACNA2D2	calcium voltage-gated channel auxiliary subunit alpha2delta 2
27035	-1.8311	9.6856	0.62861	-2.9129	0.0035814	0.02636	NOX1	NADPH oxidase 1
2020	2.1792	13.287	0.74832	2.9121	0.0035897	0.026408	EN2	engrailed homeobox 2
200159	-1.7051	7.5138	0.58556	-2.9119	0.0035928	0.026412	C1orf100	chromosome 1 open reading frame 100
256394	-2.9848	6.9402	1.0251	-2.9118	0.0035934	0.026412	SERPINA11	serpin family A member 11
25791	-1.7404	403.01	0.59787	-2.911	0.0036032	0.026471	NGEF	neuronal guanine nucleotide exchange factor
1358	-1.8535	38.233	0.63689	-2.9103	0.0036111	0.026517	CPA2	carboxypeptidase A2
1268	-2.4515	807.07	0.84265	-2.9093	0.0036226	0.026589	CNR1	cannabinoid receptor 1
22885	1.4326	2008.8	0.49253	2.9086	0.00363	0.026632	ABLIM3	actin binding LIM protein family member 3
2180	1.3264	3668.1	0.45617	2.9077	0.0036411	0.02669	ACSL1	acyl-CoA synthetase long chain family member 1
8407	1.306	6886.7	0.44915	2.9077	0.0036414	0.02669	TAGLN2	transgelin 2
9535	1.3326	263.78	0.45835	2.9074	0.003644	0.026697	GMFG	glia maturation factor gamma
151887	1.5183	27736	0.52237	2.9065	0.0036553	0.026769	CCDC80	coiled-coil domain containing 80
219621	-1.4487	18.768	0.49848	-2.9062	0.0036586	0.02678	CABCOCO1	ciliary associated calcium binding coiled-coil 1
57228	1.4063	35.24	0.48409	2.9051	0.0036718	0.026853	SMAGP	small cell adhesion glycoprotein
119391	-1.9279	68.836	0.66387	-2.9041	0.0036834	0.026925	GSTO2	glutathione S-transferase omega 2
2911	-1.4265	57.246	0.4915	-2.9023	0.0037048	0.027057	GRM1	glutamate metabotropic receptor 1
3020	1.1142	584.82	0.38393	2.9021	0.003707	0.02706	H3-3A	H3.3 histone A
22859	-1.2582	7938.8	0.43365	-2.9015	0.0037134	0.027083	ADGRL1	adhesion G protein-coupled receptor L1
79173	-1.694	1080.4	0.58382	-2.9015	0.0037135	0.027083	C19orf57	chromosome 19 open reading frame 57
81793	-1.3408	34.837	0.46215	-2.9013	0.0037167	0.027094	TLR10	toll like receptor 10
4673	1.4745	773.38	0.50835	2.9005	0.0037258	0.027148	NAP1L1	nucleosome assembly protein 1 like 1
84290	1.22	36.9	0.42071	2.9	0.0037322	0.027182	CAPNS2	calpain small subunit 2
4211	-1.2664	3502.2	0.43681	-2.8993	0.0037404	0.02723	MEIS1	Meis homeobox 1
89874	-1.8761	23.197	0.64728	-2.8985	0.0037498	0.027286	SLC25A21	solute carrier family 25 member 21
89944	-2.1983	114.69	0.75856	-2.898	0.0037558	0.027318	GLB1L2	galactosidase beta 1 like 2
81033	-1.821	15.125	0.62849	-2.8975	0.0037616	0.027347	KCNH6	potassium voltage-gated channel subfamily H member 6
871	1.1185	28497	0.38614	2.8965	0.0037734	0.027419	SERPINH1	serpin family H member 1
101928603	-1.8162	4.0789	0.6271	-2.8962	0.0037774	0.027425	ARMH2	armadillo like helical domain containing 2
10633	1.818	61.375	0.6279	2.8954	0.0037871	0.027471	RASL10A	RAS like family 10 member A
229	-2.3579	170.74	0.81445	-2.8952	0.0037897	0.027477	ALDOB	"aldolase, fructose-bisphosphate B"
7450	1.5149	26927	0.52331	2.8948	0.0037937	0.027486	VWF	von Willebrand factor
7122	1.9427	1278.4	0.67153	2.893	0.0038158	0.027628	CLDN5	claudin 5
149563	-2.3323	2.042	0.80639	-2.8922	0.0038253	0.027685	SRARP	steroid receptor associated and regulated protein
2551	1.2744	362.72	0.44072	2.8915	0.0038339	0.027734	GABPA	GA binding protein transcription factor subunit alpha
346606	-2.4559	8.2939	0.84967	-2.8904	0.003847	0.027817	MOGAT3	monoacylglycerol O-acyltransferase 3
58480	1.4492	704.59	0.50153	2.8895	0.0038589	0.02789	RHOU	ras homolog family member U
283985	-2.1133	4.1009	0.73145	-2.8892	0.0038623	0.027902	FADS6	fatty acid desaturase 6
64747	1.2777	1598.8	0.44232	2.8886	0.0038692	0.027927	MFSD1	major facilitator superfamily domain containing 1
79794	1.2957	252.17	0.4486	2.8884	0.0038719	0.027934	C12orf49	chromosome 12 open reading frame 49
6585	1.3644	180.02	0.47244	2.888	0.0038768	0.027956	SLIT1	slit guidance ligand 1
54976	-1.6716	2236.5	0.57884	-2.8878	0.0038792	0.027961	C20orf27	chromosome 20 open reading frame 27
125704	2.3622	16.144	0.81813	2.8873	0.0038854	0.027993	DIPK1C	divergent protein kinase domain 1C
4922	2.7332	39.153	0.94697	2.8862	0.0038986	0.028076	NTS	neurotensin
200162	-1.8889	492.22	0.65477	-2.8848	0.0039166	0.02818	SPAG17	sperm associated antigen 17
[truncated: 14,046 more rows]
