# Supplementary material for: Integrated genomic and transcriptomic analysis revealed mutation patterns of de-differentiated liposarcoma and leiomyosarcoma
Source: BMC Cancer. 2020 Oct 28;20:1035. doi: 10.1186/s12885-020-07456-2 (PMC7592539; doi:10.1186/s12885-020-07456-2)
Supplement: Supplementary file 7 — Additional file 7: Supplementary Table S7. Pathways enriched from RNA-seq analysis [file 12885_2020_7456_MOESM7_ESM.xlsx]

## Sheet: Supplementary_TableS7_RNA-pathw
no.	Name	Total	Hits	EnrichmentScore	Pval	Padj
1	Calcium signaling pathway	68	58	-0.370428	0.00016852	0.0027839
2	Vascular smooth muscle contraction	30	22	-0.438199	0.000172831	0.0027839
3	Linoleic acid metabolism	30	26	-0.601199	0.000182615	0.0027839
4	Ascorbate and aldarate metabolism	34	28	-0.671751	0.000184468	0.0027839
5	Chronic myeloid leukemia	33	27	0.525077	0.000224266	0.0027839
6	p53 signaling pathway	31	27	0.496607	0.000227894	0.0027839
7	Spliceosome	27	22	0.528907	0.000228728	0.0027839
8	AGE-RAGE signaling pathway in diabetic complications	18	16	0.469492	0.00023116	0.0027839
9	Ubiquitin mediated proteolysis	27	25	0.472341	0.000233372	0.0027839
10	Osteoclast differentiation	44	39	0.498256	0.000234522	0.0027839
11	Systemic lupus erythematosus	19	19	0.445432	0.000234522	0.0027839
12	Natural killer cell mediated cytotoxicity	17	16	0.457982	0.000234962	0.0027839
13	Ribosome	60	54	0.464455	0.00023596	0.0027839
14	Protein processing in endoplasmic reticulum	133	103	0.435435	0.000237869	0.0027839
15	Phagosome	21	20	0.430045	0.00023912	0.0027839
16	Hepatitis B	130	109	0.396022	0.000239578	0.0027839
17	Cellular senescence	57	41	0.429977	0.000242424	0.0027839
18	Hippo signaling pathway	36	33	0.397656	0.000242424	0.0027839
19	Tuberculosis	40	36	0.375196	0.000242895	0.0027839
20	Epstein-Barr virus infection	47	44	0.378657	0.000242895	0.0027839
21	Kaposi's sarcoma-associated herpesvirus infection	48	39	0.416256	0.000243132	0.0027839
22	Transcriptional misregulation in cancer	59	44	0.432771	0.000243132	0.0027839
23	Viral carcinogenesis	50	45	0.460147	0.000243191	0.0027839
24	Proteoglycans in cancer	23	22	0.381944	0.000243902	0.0027839
25	HTLV-I infection	36	34	0.39222	0.000245942	0.0027839
26	Endocytosis	17	17	0.407701	0.000247036	0.0027839
27	PI3K-Akt signaling pathway	42	37	0.32507	0.000265111	0.00287695
28	Pathways in cancer	31	28	0.30404	0.000289436	0.00302874
29	Drug metabolism - cytochrome P450	56	51	-0.509104	0.000358295	0.00351066
30	Retinol metabolism	36	30	-0.552246	0.000359454	0.00351066
31	Malaria	50	42	0.512519	0.00044603	0.00376307
32	Legionellosis	18	15	0.554562	0.000447828	0.00376307
33	Leishmaniasis	31	29	0.483325	0.000453104	0.00376307
34	Cell cycle	22	16	0.429594	0.000469373	0.00376307
35	Hepatitis C	23	18	0.383586	0.000476872	0.00376307
36	Alcoholism	48	38	0.354236	0.000482975	0.00376307
37	Wnt signaling pathway	19	15	0.360333	0.000484379	0.00376307
38	Chemokine signaling pathway	20	16	0.336402	0.000488043	0.00376307
39	MicroRNAs in cancer	24	21	0.356143	0.00050226	0.00377339
40	Staphylococcus aureus infection	61	52	0.476279	0.000679964	0.00481098
41	Pancreatic cancer	74	58	0.482037	0.000681663	0.00481098
42	Chagas disease (American trypanosomiasis)	97	82	0.415254	0.000698487	0.00481098
43	Measles	47	43	0.384734	0.000706048	0.00481098
44	MAPK signaling pathway	63	59	0.30479	0.000771803	0.00513951
45	Chemical carcinogenesis	29	29	-0.461806	0.000892698	0.00570361
46	Melanoma	25	23	0.46007	0.000897062	0.00570361
47	Colorectal cancer	47	41	0.466044	0.000914913	0.00570361
48	Butanoate metabolism	27	23	-0.589252	0.00110457	0.00674245
49	T cell receptor signaling pathway	39	33	0.419287	0.00115607	0.00681395
50	Th17 cell differentiation	30	23	0.406045	0.00116279	0.00681395
51	Rap1 signaling pathway	32	27	0.32648	0.00123885	0.00700574
52	Metabolism of xenobiotics by cytochrome P450	28	25	-0.473258	0.00124334	0.00700574
53	Maturity onset diabetes of the young	20	17	-0.579619	0.00128866	0.0071241
54	Olfactory transduction	30	25	-0.292121	0.00140362	0.00761593
55	Glycine, serine and threonine metabolism	19	16	-0.542876	0.00145799	0.00776712
56	Glioma	26	24	0.446277	0.00158371	0.0082862
57	Fat digestion and absorption	67	57	-0.522701	0.00163132	0.00838556
58	B cell receptor signaling pathway	42	30	0.446444	0.00180261	0.00910631
59	Viral myocarditis	22	16	0.460317	0.00202794	0.010071
60	Bile secretion	17	17	-0.450105	0.00231977	0.0113282
61	Pathogenic Escherichia coli infection	66	27	0.465305	0.00246637	0.0118467
62	Rheumatoid arthritis	76	66	0.397492	0.00275799	0.0128105
63	RNA transport	72	62	0.373405	0.00276625	0.0128105
64	TNF signaling pathway	79	66	0.381492	0.00280047	0.0128105
65	Drug metabolism - other enzymes	27	24	-0.446432	0.00284192	0.0128105
66	Pertussis	116	95	0.417343	0.00296804	0.0131763
67	Lysosome	53	48	0.36073	0.00306315	0.0133956
68	Antigen processing and presentation	75	60	0.430638	0.00314536	0.0135528
69	Glycosaminoglycan biosynthesis - chondroitin sulfate / dermatan sulfate	79	62	0.639056	0.00323974	0.0137572
70	Influenza A	98	76	0.338312	0.00336377	0.0140798
71	Prostate cancer	31	28	0.399339	0.00362237	0.0149486
72	Bacterial invasion of epithelial cells	73	56	0.428839	0.00383055	0.0155882
73	Neuroactive ligand-receptor interaction	45	42	-0.286481	0.0039968	0.016042
74	Cytokine-cytokine receptor interaction	105	54	0.275656	0.00416884	0.0165063
75	Cardiac muscle contraction	153	104	-0.41841	0.0042796	0.0166121
76	NOD-like receptor signaling pathway	165	95	0.319656	0.00434678	0.0166121
77	Porphyrin and chlorophyll metabolism	91	56	-0.533941	0.00437477	0.0166121
78	alpha-Linolenic acid metabolism	79	50	-0.568955	0.00442233	0.0166121
79	Endocrine resistance	31	24	0.390165	0.00498076	0.0184729
80	Breast cancer	45	25	0.325433	0.00528338	0.0193504
81	Toxoplasmosis	36	28	0.355298	0.00555298	0.0200867
82	Leukocyte transendothelial migration	134	66	0.351988	0.00603388	0.0215601
83	Dilated cardiomyopathy	45	28	-0.386146	0.00616089	0.0217446
84	Fructose and mannose metabolism	23	16	-0.528536	0.00623396	0.0217446
85	Complement and coagulation cascades	74	65	0.378181	0.0070615	0.0243414
86	Shigellosis	33	24	0.443473	0.00764045	0.0257258
87	Th1 and Th2 cell differentiation	47	31	0.376126	0.00769753	0.0257258
88	Neurotrophin signaling pathway	23	17	0.346054	0.00772653	0.0257258
89	Notch signaling pathway	41	29	0.462828	0.00801425	0.0263608
90	Hypertrophic cardiomyopathy (HCM)	54	38	-0.384204	0.00809717	0.0263608
91	Histidine metabolism	295	248	-0.558892	0.00830105	0.0264505
92	Non-small cell lung cancer	85	65	0.434047	0.00830528	0.0264505
93	Acute myeloid leukemia	232	207	0.416483	0.0090212	0.0284216
94	cGMP-PKG signaling pathway	206	182	-0.332422	0.00949635	0.0294321
95	Bladder cancer	188	175	0.471544	0.00954283	0.0294321
96	Pyruvate metabolism	166	137	-0.479231	0.0102489	0.0312805
97	mRNA surveillance pathway	212	187	0.40115	0.0106794	0.0321013
98	Axon guidance	294	271	0.297842	0.0107369	0.0321013
99	Renal cell carcinoma	190	163	0.422952	0.0112461	0.0331045
100	Insulin signaling pathway	100	87	-0.345301	0.0112985	0.0331045
101	Carbon metabolism	100	75	-0.357073	0.0118291	0.0343161
102	beta-Alanine metabolism	132	101	-0.500095	0.0131483	0.0374964
103	Arrhythmogenic right ventricular cardiomyopathy (ARVC)	99	81	-0.392195	0.0131813	0.0374964
104	RNA polymerase	119	94	0.511385	0.0144136	0.0406076
105	Protein digestion and absorption	148	127	0.343865	0.0147943	0.0412831
106	Pancreatic secretion	338	322	-0.354891	0.0153927	0.0425477
107	Apoptosis - multiple species	124	101	0.489727	0.0156113	0.0427486
108	Basal cell carcinoma	125	98	0.390428	0.0157729	0.0427912
109	Fc gamma R-mediated phagocytosis	72	68	0.364856	0.0168144	0.0451982
110	TGF-beta signaling pathway	137	91	0.352612	0.0169764	0.0452189
111	FoxO signaling pathway	34	22	0.328067	0.0173668	0.0458421
112	Necroptosis	32	21	0.310798	0.0176023	0.0460488
113	Pentose phosphate pathway	65	50	-0.502349	0.0189547	0.0491481
